# Supplementary material for: Effects of education on adult mortality: a global systematic review and meta-analysis
Source: Lancet Public Health. 2024 Jan 23;9(3):e155–65. doi: 10.1016/S2468-2667(23)00306-7 (PMC10901745; doi:10.1016/S2468-2667(23)00306-7)
Supplement: Supplementary appendix 2 [file mmc2.csv]

field_citation_value	location_id	year_mdpt	sdi	ihme_loc_id	location_name	super_region_name	region_name	rep_geography	year_start_study	year_end_study	age_start	age_end	percent_male	design	duration_fup_measure	duration_fup_units	value_of_duration_fup	Sub_GENDER	Sub_AGE	Sub_AGE_start	Sub_AGE_end	Sub_Cohort	Sub_RACE	Sub_OTHERS	subgroup_analysis_free_text	exp_type	effect_size_measure	effect_size	dose_response	dose_response_detail	cohort_sample_size_exp	cohort_sample_size_unexp	cohort_sample_size_total	cohort_unexp_level_rr	cohort_exp_level_dr	lower	upper	CI_uncertainty_type_value	nonCI_uncertainty_value	nonCI_uncertainty_type	cc_cases	cc_control	Absolute_sample_size_used	Absolute_number_of_death	Mortality_rate_unexposed	Mortality_rate_exposed_group	confounders_age	confounders_sex	confounders_marital_status
A Comparison of Educational Differences on Physical Health, Mortality, and Healthy Life Expectancy in Japan and the United States	67	2004	0.832037381	JPN	Japan|JPN	High-income	High-income Asia Pacific	1	1999	2009	65	99	0.43	Retrospective cohort	max	years	11	M								Cumulative overall	Hazard ratio (HR)	0.97	0		373	1572	2676			0.715347603	1.315304609			SE Predicted				n.d.	n.d.	n.d.	1	0	0
A Comparison of Educational Differences on Physical Health, Mortality, and Healthy Life Expectancy in Japan and the United States	67	2004	0.832037381	JPN	Japan|JPN	High-income	High-income Asia Pacific	1	1999	2009	65	99	0.43	Retrospective cohort	max	years	11	F								Cumulative overall	Hazard ratio (HR)	0.84	0		698	2290	3495			0.599305134	1.177363517			SE Predicted				n.d.	n.d.	n.d.	1	0	0
A Comparison of Educational Differences on Physical Health, Mortality, and Healthy Life Expectancy in Japan and the United States	67	2004	0.832037381	JPN	Japan|JPN	High-income	High-income Asia Pacific	1	1999	2009	65	99	0.43	Retrospective cohort	max	years	11	M								Cumulative overall	Hazard ratio (HR)	0.62	0		731	1572	2676			0.384095599	1.000792513			SE from p-value				n.d.	n.d.	n.d.	1	0	0
A Comparison of Educational Differences on Physical Health, Mortality, and Healthy Life Expectancy in Japan and the United States	67	2004	0.832037381	JPN	Japan|JPN	High-income	High-income Asia Pacific	1	1999	2009	65	99	0.43	Retrospective cohort	max	years	11	F								Cumulative overall	Hazard ratio (HR)	0.64	0		507	2290	3495			0.409276995	1.000789209			SE from p-value				n.d.	n.d.	n.d.	1	0	0
A Comparison of Educational Differences on Physical Health, Mortality, and Healthy Life Expectancy in Japan and the United States	102	2004	0.805304692	USA	United States|USA	High-income	High-income North America	1	1998	2010	65	99	0.44	Retrospective cohort	max	years	13	M								Cumulative overall	Hazard ratio (HR)	0.85	0		2530	2814	8586			0.722242063	1.000357134			SE from p-value				n.d.	n.d.	n.d.	1	0	0
A Comparison of Educational Differences on Physical Health, Mortality, and Healthy Life Expectancy in Japan and the United States	102	2004	0.805304692	USA	United States|USA	High-income	High-income North America	1	1998	2010	65	99	0.44	Retrospective cohort	max	years	13	F								Cumulative overall	Hazard ratio (HR)	0.89	0		3987	3632	11102			0.791876514	1.000282224			SE from p-value				n.d.	n.d.	n.d.	1	0	0
A Comparison of Educational Differences on Physical Health, Mortality, and Healthy Life Expectancy in Japan and the United States	102	2004	0.805304692	USA	United States|USA	High-income	High-income North America	1	1998	2010	65	99	0.44	Retrospective cohort	max	years	13	M								Cumulative overall	Hazard ratio (HR)	0.67	0		3242	2814	8586			0.448570434	1.000734703			SE from p-value				n.d.	n.d.	n.d.	1	0	0
A Comparison of Educational Differences on Physical Health, Mortality, and Healthy Life Expectancy in Japan and the United States	102	2004	0.805304692	USA	United States|USA	High-income	High-income North America	1	1998	2010	65	99	0.44	Retrospective cohort	max	years	13	F								Cumulative overall	Hazard ratio (HR)	0.84	0		3483	3632	11102			0.705400617	1.000282653			SE from p-value				n.d.	n.d.	n.d.	1	0	0
A Further Analysis of Race Differences in the National Longitudinal Mortality Study	102	1984	0.759316396	USA	United States|USA	High-income	High-income North America	1	1979	1989	25	99	0.46	Retrospective cohort	max	years	9	M	age 25-44	25	44					Baseline	Hazard ratio (HR)	0.79	1	statistically significant p value for HR that reflect single increment of levels of education (1-8).			1219.8	NDA		0.139241411	0.765048473			SE from p-value			327792	37,101			1	0	1
A Further Analysis of Race Differences in the National Longitudinal Mortality Study	102	1984	0.759316396	USA	United States|USA	High-income	High-income North America	1	1979	1989	25	99	0.46	Retrospective cohort	max	years	9	M	age 45-64	45	64					Baseline	Hazard ratio (HR)	0.88	1	statistically significant p value for HR that reflect single increment of levels of education (1-8).			1219.8	NDA		0.343357014	0.864648239			SE from p-value			327792	37,101			1	0	1
A Further Analysis of Race Differences in the National Longitudinal Mortality Study	102	1984	0.759316396	USA	United States|USA	High-income	High-income North America	1	1979	1989	25	99	0.46	Retrospective cohort	max	years	9	M	age ?65	65	99					Baseline	Hazard ratio (HR)	0.95	1	statistically significant p value for HR that reflect single increment of levels of education (1-8).			1219.8	NDA		0.651217137	0.943296948			SE from p-value			327792	37,101			1	0	1
A Further Analysis of Race Differences in the National Longitudinal Mortality Study	102	1984	0.759316396	USA	United States|USA	High-income	High-income North America	1	1979	1989	25	99	0.46	Retrospective cohort	max	years	9	F	age 25-44	25	44					Baseline	Hazard ratio (HR)	0.82	1	statistically significant p value for HR that reflect single increment of levels of education (1-8).			1219.8	NDA		0.190054775	0.798643226			SE from p-value			327792	37,101			1	0	1
A Further Analysis of Race Differences in the National Longitudinal Mortality Study	102	1984	0.759316396	USA	United States|USA	High-income	High-income North America	1	1979	1989	25	99	0.46	Retrospective cohort	max	years	9	F	age 45-64	45	64					Baseline	Hazard ratio (HR)	0.87	1	statistically significant p value for HR that reflect single increment of levels of education (1-8).			1219.8	NDA		0.311870943	0.854000227			SE from p-value			327792	37,101			1	0	1
A Further Analysis of Race Differences in the National Longitudinal Mortality Study	102	1984	0.759316396	USA	United States|USA	High-income	High-income North America	1	1979	1989	25	99	0.46	Retrospective cohort	max	years	9	F	age ?65	65	99					Baseline	Hazard ratio (HR)	0.97	1	statistically significant p value for HR that reflect single increment of levels of education (1-8).			1219.8	NDA		0.775273634	0.965776116			SE from p-value			327792	37,101			1	0	1
A MODEL OF RACIAL RESIDENTIAL HISTORY AND ITS ASSOCIATION WITH SELF-RATED HEALTH AND MORTALITY AMONG BLACK AND WHITE ADULTS IN THE UNITED STATES	102	1994	0.776368588	USA	United States|USA	High-income	High-income North America	0	1986	2002	25	99	0.47	Retrospective cohort	max	months	176									Baseline	Hazard ratio (HR)	0.96	1	statistically significant p value for HR			1545	11.53 years of schooling		0.69249866	1.000051026	90	0.02	Reported Standard Error			1545	309			1	1	0
A Prospective Population-Based Study of Differences in Elder Self-Neglect and Mortality Between Black and White Older Adults	102	1999	0.788544535	USA	United States|USA	High-income	High-income North America	0	1993	2005	65	99	0.4	Prospective cohort	max	years	13									Baseline	Hazard ratio (HR)	0.97	1	HR & CIs for education centered at 12 years			9438			0.684010681	1.09463314	95		SE from confidence Interval			9438	3,976			1	1	0
A Prospective Population-Based Study of Differences in Elder Self-Neglect and Mortality Between Black and White Older Adults	102	1999	0.788544535	USA	United States|USA	High-income	High-income North America	0	1993	2005	65	99	0.4	Prospective cohort	max	years	13									Baseline	Hazard ratio (HR)	1.01	1	HR & CIs for education centered at 12 years			9438			0.832631926	1.320079211	95		SE from confidence Interval			9438	3,976			1	1	0
A Prospective Population-Based Study of Differences in Elder Self-Neglect and Mortality Between Black and White Older Adults	102	1999	0.788544535	USA	United States|USA	High-income	High-income North America	0	1993	2005	65	99	0.4	Prospective cohort	max	years	13									Baseline	Hazard ratio (HR)	1.01	1	HR & CIs for education centered at 12 years			9438			0.832631926	1.320079211	95		SE from confidence Interval			9438	3,976			1	1	0
A Prospective Population-Based Study of Differences in Elder Self-Neglect and Mortality Between Black and White Older Adults	102	1999	0.788544535	USA	United States|USA	High-income	High-income North America	0	1993	2005	65	99	0.4	Prospective cohort	max	years	13									Baseline	Hazard ratio (HR)	0.97	1	HR & CIs for education centered at 12 years			9438			0.684010681	1.09463314	95		SE from confidence Interval			9438	3,976			1	1	0
A Prospective Population-Based Study of Differences in Elder Self-Neglect and Mortality Between Black and White Older Adults	102	1999	0.788544535	USA	United States|USA	High-income	High-income North America	0	1993	2005	65	99	0.4	Prospective cohort	max	years	13									Baseline	Hazard ratio (HR)	1.01	1	HR & CIs for education centered at 12 years			9438			0.832631926	1.320079211	95		SE from confidence Interval			9438	3,976			1	1	0
A Prospective Population-Based Study of Differences in Elder Self-Neglect and Mortality Between Black and White Older Adults	102	1999	0.788544535	USA	United States|USA	High-income	High-income North America	0	1993	2005	65	99	0.4	Prospective cohort	max	years	13									Baseline	Hazard ratio (HR)	1.01	1	HR & CIs for education centered at 12 years			9438			0.832631926	1.320079211	95		SE from confidence Interval			9438	3,976			1	1	0
A broader perspective on education and mortality: Are we influenced by other people's education?	90	1992	0.805437473	NOR	Norway|NOR	High-income	Western Europe	1	1980	2003	30	53		Retrospective cohort	max	years	24	M						Married		Baseline	Odds ratio (OR)	0.79	0				1219.8			0.727845658	0.857462008	95		SE from confidence Interval				23,692	n.d.	n.d.	1	1	1
A broader perspective on education and mortality: Are we influenced by other people's education?	90	1992	0.805437473	NOR	Norway|NOR	High-income	Western Europe	1	1980	2003	30	53		Retrospective cohort	max	years	24	M						Married		baseline	Odds ratio (OR)	0.65	0				1219.8			0.597530128	0.707077318	95		SE from confidence Interval				23,692	n.d.	n.d.	1	1	1
A broader perspective on education and mortality: Are we influenced by other people's education?	90	1992	0.805437473	NOR	Norway|NOR	High-income	Western Europe	1	1980	2003	30	53		Retrospective cohort	max	years	24	M						Married		baseline	Odds ratio (OR)	0.57	0				1219.8			0.517852709	0.627398475	95		SE from confidence Interval				23,692	n.d.	n.d.	1	1	1
A broader perspective on education and mortality: Are we influenced by other people's education?	90	1992	0.805437473	NOR	Norway|NOR	High-income	Western Europe	1	1980	2003	30	53		Retrospective cohort	max	years	24	F						Married		baseline	Odds ratio (OR)	0.76	0				1219.8			0.697948802	0.827567865	95		SE from confidence Interval				23,692	n.d.	n.d.	1	1	1
A broader perspective on education and mortality: Are we influenced by other people's education?	90	1992	0.805437473	NOR	Norway|NOR	High-income	Western Europe	1	1980	2003	30	53		Retrospective cohort	max	years	24	F						Married		baseline	Odds ratio (OR)	0.59	0				1219.8			0.519776071	0.669711476	95		SE from confidence Interval				23,692	n.d.	n.d.	1	1	1
A broader perspective on education and mortality: Are we influenced by other people's education?	90	1992	0.805437473	NOR	Norway|NOR	High-income	Western Europe	1	1980	2003	30	53		Retrospective cohort	max	years	24	F						Married		baseline	Odds ratio (OR)	0.57	0				1219.8			0.512849184	0.63351958	95		SE from confidence Interval				23,692	n.d.	n.d.	1	1	1
A broader perspective on education and mortality: Are we influenced by other people's education?	90	1992	0.805437473	NOR	Norway|NOR	High-income	Western Europe	1	1980	2003	30	53		Retrospective cohort	max	years	24	M						Never married		baseline	Odds ratio (OR)	0.93	0				1219.8			0.844838699	1.023745718	95		SE from confidence Interval				23,692	n.d.	n.d.	1	1	1
A broader perspective on education and mortality: Are we influenced by other people's education?	90	1992	0.805437473	NOR	Norway|NOR	High-income	Western Europe	1	1980	2003	30	53		Retrospective cohort	max	years	24	M						Never married		baseline	Odds ratio (OR)	0.58	0				1219.8			0.518767771	0.648459713	95		SE from confidence Interval				23,692	n.d.	n.d.	1	1	1
A broader perspective on education and mortality: Are we influenced by other people's education?	90	1992	0.805437473	NOR	Norway|NOR	High-income	Western Europe	1	1980	2003	30	53		Retrospective cohort	max	years	24	M						Never married		baseline	odds ratio (OR)	0.51	0				1219.8			0.453146891	0.573986063	95		SE from confidence Interval				23,692	n.d.	n.d.	1	1	1
A broader perspective on education and mortality: Are we influenced by other people's education?	90	1992	0.805437473	NOR	Norway|NOR	High-income	Western Europe	1	1980	2003	30	53		Retrospective cohort	max	years	24	F						Never married		baseline	odds ratio (OR)	0.75	0				1219.8			0.657028193	0.856127646	95		SE from confidence Interval				23,692	n.d.	n.d.	1	1	1
A broader perspective on education and mortality: Are we influenced by other people's education?	90	1992	0.805437473	NOR	Norway|NOR	High-income	Western Europe	1	1980	2003	30	53		Retrospective cohort	max	years	24	F						Never married		baseline	odds ratio (OR)	0.65	0				1219.8			0.540832691	0.781202776	95		SE from confidence Interval				23,692	n.d.	n.d.	1	1	1
A broader perspective on education and mortality: Are we influenced by other people's education?	90	1992	0.805437473	NOR	Norway|NOR	High-income	Western Europe	1	1980	2003	30	53		Retrospective cohort	max	years	24	F						Never married		baseline	odds ratio (OR)	0.5	0				1219.8			0.42685289	0.585681873	95		SE from confidence Interval				23,692	n.d.	n.d.	1	1	1
A broader perspective on education and mortality: Are we influenced by other people's education?	90	1992	0.805437473	NOR	Norway|NOR	High-income	Western Europe	1	1980	2003	30	53		Retrospective cohort	max	years	24	M						Previously married		baseline	odds ratio (OR)	1.02	0				1219.8			0.91131484	1.141647162	95		SE from confidence Interval				23,692	n.d.	n.d.	1	1	1
A broader perspective on education and mortality: Are we influenced by other people's education?	90	1992	0.805437473	NOR	Norway|NOR	High-income	Western Europe	1	1980	2003	30	53		Retrospective cohort	max	years	24	M						Previously married		baseline	odds ratio (OR)	0.72	0				1219.8			0.627283299	0.826420854	95		SE from confidence Interval				23,692	n.d.	n.d.	1	1	1
A broader perspective on education and mortality: Are we influenced by other people's education?	90	1992	0.805437473	NOR	Norway|NOR	High-income	Western Europe	1	1980	2003	30	53		Retrospective cohort	max	years	24	M						Previously married		baseline	odds ratio (OR)	0.72	0				1219.8			0.614920368	0.843035988	95		SE from confidence Interval				23,692	n.d.	n.d.	1	1	1
A broader perspective on education and mortality: Are we influenced by other people's education?	90	1992	0.805437473	NOR	Norway|NOR	High-income	Western Europe	1	1980	2003	30	53		Retrospective cohort	max	years	24	F						Previously married		baseline	odds ratio (OR)	0.91	0				1219.8			0.798122798	1.037559637	95		SE from confidence Interval				23,692	n.d.	n.d.	1	1	1
A broader perspective on education and mortality: Are we influenced by other people's education?	90	1992	0.805437473	NOR	Norway|NOR	High-income	Western Europe	1	1980	2003	30	53		Retrospective cohort	max	years	24	F						Previously married		baseline	odds ratio (OR)	0.75	0				1219.8			0.610706113	0.921064957	95		SE from confidence Interval				23,692	n.d.	n.d.	1	1	1
A broader perspective on education and mortality: Are we influenced by other people's education?	90	1992	0.805437473	NOR	Norway|NOR	High-income	Western Europe	1	1980	2003	30	53		Retrospective cohort	max	years	24	F						Previously married		baseline	odds ratio (OR)	0.69	0				1219.8			0.571804373	0.83262742	95		SE from confidence Interval				23,692	n.d.	n.d.	1	1	1
A broader perspective on education and mortality: Are we influenced by other people's education?	90	1992	0.805437473	NOR	Norway|NOR	High-income	Western Europe	1	1980	2003	30	53		Retrospective cohort	max	years	24	M						Married		baseline	Odds ratio (OR)	0.46	0				1219.8			0.394595566	0.536245256	95		SE from confidence Interval				23,692	n.d.	n.d.	1	1	1
A broader perspective on education and mortality: Are we influenced by other people's education?	90	1992	0.805437473	NOR	Norway|NOR	High-income	Western Europe	1	1980	2003	30	53		Retrospective cohort	max	years	24	F						Married		baseline	Odds ratio (OR)	0.57	0				1219.8			0.450624567	0.720999307	95		SE from confidence Interval				23,692	n.d.	n.d.	1	1	1
A broader perspective on education and mortality: Are we influenced by other people's education?	90	1992	0.805437473	NOR	Norway|NOR	High-income	Western Europe	1	1980	2003	30	53		Retrospective cohort	max	years	24	M						Never married		baseline	odds ratio (OR)	0.43	0				1219.8			0.349433504	0.529142163	95		SE from confidence Interval				23,692	n.d.	n.d.	1	1	1
A broader perspective on education and mortality: Are we influenced by other people's education?	90	1992	0.805437473	NOR	Norway|NOR	High-income	Western Europe	1	1980	2003	30	53		Retrospective cohort	max	years	24	F						Never married		baseline	odds ratio (OR)	0.24	0				1219.8			0.162269617	0.354964787	95		SE from confidence Interval				23,692	n.d.	n.d.	1	1	1
A broader perspective on education and mortality: Are we influenced by other people's education?	90	1992	0.805437473	NOR	Norway|NOR	High-income	Western Europe	1	1980	2003	30	53		Retrospective cohort	max	years	24	M						Previously married		baseline	odds ratio (OR)	0.65	0				1219.8			0.482807879	0.875089281	95		SE from confidence Interval				23,692	n.d.	n.d.	1	1	1
A broader perspective on education and mortality: Are we influenced by other people's education?	90	1992	0.805437473	NOR	Norway|NOR	High-income	Western Europe	1	1980	2003	30	53		Retrospective cohort	max	years	24	F						Previously married		baseline	odds ratio (OR)	0.5	0				1219.8			0.309320242	0.808223859	95		SE from confidence Interval				23,692	n.d.	n.d.	1	1	1
A cancer survival model that takes sociodemographic variations in �normal� mortality into account: comparison with other models	90	1976	0.728513194	NOR	Norway|NOR	High-income	Western Europe	1	1960	1991	50	79		Retrospective cohort	max	years	32	M							men	Cumulative overall	Hazard ratio (HR)	0.86	0				1219.8			0.840621662	0.879825055	95		SE from confidence Interval				386,729	n.d.	n.d.	1	0	0
A cancer survival model that takes sociodemographic variations in �normal� mortality into account: comparison with other models	90	1976	0.728513194	NOR	Norway|NOR	High-income	Western Europe	1	1960	1991	50	79		Retrospective cohort	max	years	32	M							men	Cumulative overall	Hazard ratio (HR)	0.75	0				1219.8			0.73065389	0.769858352	95		SE from confidence Interval				386,729	n.d.	n.d.	1	0	0
A cancer survival model that takes sociodemographic variations in �normal� mortality into account: comparison with other models	90	1976	0.728513194	NOR	Norway|NOR	High-income	Western Europe	1	1960	1991	50	79		Retrospective cohort	max	years	32	M							men	Cumulative overall	Hazard ratio (HR)	0.64	0				1219.8			0.620302956	0.660322502	95		SE from confidence Interval				386,729	n.d.	n.d.	1	0	0
A case�control analysis of socio-economic and marital status differentials in alcohol- and non-alcohol-related mortality among working-age Russian males	62	2004	0.726305319	RUS	Russia|RUS	Central Europe, Eastern Europe, and Central Asia	Eastern Europe	0	2003	2005	25	54	1	Case-control	max	years	3									Baseline	odds ratio (OR)	2.5	0				75			0.241943352	0.661311828	95		SE from confidence Interval	34	41		n.d.	n.d.	n.d.	0	0	0
A case�control analysis of socio-economic and marital status differentials in alcohol- and non-alcohol-related mortality among working-age Russian males	62	2004	0.726305319	RUS	Russia|RUS	Central Europe, Eastern Europe, and Central Asia	Eastern Europe	0	2003	2005	25	54	1	Case-control	max	years	3									Baseline	odds ratio (OR)	2.3	0				687			0.336781161	0.561301934	95		SE from confidence Interval	308	379		n.d.	n.d.	n.d.	0	0	0
A case�control analysis of socio-economic and marital status differentials in alcohol- and non-alcohol-related mortality among working-age Russian males	62	2004	0.726305319	RUS	Russia|RUS	Central Europe, Eastern Europe, and Central Asia	Eastern Europe	0	2003	2005	25	54	1	Case-control	max	years	3									Baseline	odds ratio (OR)	2.9	0				1011			0.271872361	0.437359884	95		SE from confidence Interval	510	501		n.d.	n.d.	n.d.	0	0	0
A case�control analysis of socio-economic and marital status differentials in alcohol- and non-alcohol-related mortality among working-age Russian males	62	2004	0.726305319	RUS	Russia|RUS	Central Europe, Eastern Europe, and Central Asia	Eastern Europe	0	2003	2005	25	54	1	Case-control	max	years	3									Baseline	odds ratio (OR)	4.1	0				678			0.186534452	0.31891374	95		SE from confidence Interval	397	281		n.d.	n.d.	n.d.	0	0	0
A case�control analysis of socio-economic and marital status differentials in alcohol- and non-alcohol-related mortality among working-age Russian males	62	2004	0.726305319	RUS	Russia|RUS	Central Europe, Eastern Europe, and Central Asia	Eastern Europe	0	2003	2005	25	54	1	Case-control	max	years	3									Baseline	odds ratio (OR)	6	0				280			0.119245867	0.232945414	95		SE from confidence Interval	186	94		n.d.	n.d.	n.d.	0	0	0
A case�control analysis of socio-economic and marital status differentials in alcohol- and non-alcohol-related mortality among working-age Russian males	62	2004	0.726305319	RUS	Russia|RUS	Central Europe, Eastern Europe, and Central Asia	Eastern Europe	0	2003	2005	25	54	1	Case-control	max	years	3									Baseline	odds ratio (OR)	2.3	0				75			0.267445515	0.70682029	95		SE from confidence Interval	34	41		n.d.	n.d.	n.d.	1	0	0
A case�control analysis of socio-economic and marital status differentials in alcohol- and non-alcohol-related mortality among working-age Russian males	62	2004	0.726305319	RUS	Russia|RUS	Central Europe, Eastern Europe, and Central Asia	Eastern Europe	0	2003	2005	25	54	1	Case-control	max	years	3									Baseline	odds ratio (OR)	2.2	0				687			0.348018861	0.593679233	95		SE from confidence Interval	308	379		n.d.	n.d.	n.d.	1	0	0
A case�control analysis of socio-economic and marital status differentials in alcohol- and non-alcohol-related mortality among working-age Russian males	62	2004	0.726305319	RUS	Russia|RUS	Central Europe, Eastern Europe, and Central Asia	Eastern Europe	0	2003	2005	25	54	1	Case-control	max	years	3									Baseline	odds ratio (OR)	2.8	0				1011			0.283151774	0.450468731	95		SE from confidence Interval	510	501		n.d.	n.d.	n.d.	1	0	0
A case�control analysis of socio-economic and marital status differentials in alcohol- and non-alcohol-related mortality among working-age Russian males	62	2004	0.726305319	RUS	Russia|RUS	Central Europe, Eastern Europe, and Central Asia	Eastern Europe	0	2003	2005	25	54	1	Case-control	max	years	3									Baseline	odds ratio (OR)	3.9	0				678			0.198614531	0.331024218	95		SE from confidence Interval	397	281		n.d.	n.d.	n.d.	1	0	0
A case�control analysis of socio-economic and marital status differentials in alcohol- and non-alcohol-related mortality among working-age Russian males	62	2004	0.726305319	RUS	Russia|RUS	Central Europe, Eastern Europe, and Central Asia	Eastern Europe	0	2003	2005	25	54	1	Case-control	max	years	3									Baseline	odds ratio (OR)	5.4	0				280			0.133538936	0.256805646	95		SE from confidence Interval	186	94		n.d.	n.d.	n.d.	1	0	0
A case�control analysis of socio-economic and marital status differentials in alcohol- and non-alcohol-related mortality among working-age Russian males	62	2004	0.726305319	RUS	Russia|RUS	Central Europe, Eastern Europe, and Central Asia	Eastern Europe	0	2003	2005	25	54	1	Case-control	max	years	3									Baseline	odds ratio (OR)	1.6	0				75			0.360843918	1.082531755	95		SE from confidence Interval	34	41		n.d.	n.d.	n.d.	1	0	1
A case�control analysis of socio-economic and marital status differentials in alcohol- and non-alcohol-related mortality among working-age Russian males	62	2004	0.726305319	RUS	Russia|RUS	Central Europe, Eastern Europe, and Central Asia	Eastern Europe	0	2003	2005	25	54	1	Case-control	max	years	3									Baseline	odds ratio (OR)	1.6	0				687			0.516076765	0.756912589	95		SE from confidence Interval	308	379		n.d.	n.d.	n.d.	1	0	1
A case�control analysis of socio-economic and marital status differentials in alcohol- and non-alcohol-related mortality among working-age Russian males	62	2004	0.726305319	RUS	Russia|RUS	Central Europe, Eastern Europe, and Central Asia	Eastern Europe	0	2003	2005	25	54	1	Case-control	max	years	3									Baseline	odds ratio (OR)	1.7	0				1011			0.452180068	0.765227807	95		SE from confidence Interval	510	501		n.d.	n.d.	n.d.	1	0	1
A case�control analysis of socio-economic and marital status differentials in alcohol- and non-alcohol-related mortality among working-age Russian males	62	2004	0.726305319	RUS	Russia|RUS	Central Europe, Eastern Europe, and Central Asia	Eastern Europe	0	2003	2005	25	54	1	Case-control	max	years	3									Baseline	odds ratio (OR)	2	0				678			0.372677996	0.670820393	95		SE from confidence Interval	397	281		n.d.	n.d.	n.d.	1	0	1
A case�control analysis of socio-economic and marital status differentials in alcohol- and non-alcohol-related mortality among working-age Russian males	62	2004	0.726305319	RUS	Russia|RUS	Central Europe, Eastern Europe, and Central Asia	Eastern Europe	0	2003	2005	25	54	1	Case-control	max	years	3									Baseline	odds ratio (OR)	2.4	0				280			0.290388355	0.597858378	95		SE from confidence Interval	186	94		n.d.	n.d.	n.d.	1	0	1
A case�control analysis of socio-economic and marital status differentials in alcohol- and non-alcohol-related mortality among working-age Russian males	62	2004	0.726305319	RUS	Russia|RUS	Central Europe, Eastern Europe, and Central Asia	Eastern Europe	0	2003	2005	25	54	1	Case-control	max	years	3									Baseline	odds ratio (OR)	1.8	0				1219.8			0.301292303	1.024393829	95		SE from confidence Interval				n.d.	n.d.	n.d.	1	0	1
A case�control analysis of socio-economic and marital status differentials in alcohol- and non-alcohol-related mortality among working-age Russian males	62	2004	0.726305319	RUS	Russia|RUS	Central Europe, Eastern Europe, and Central Asia	Eastern Europe	0	2003	2005	25	54	1	Case-control	max	years	3									Baseline	odds ratio (OR)	1.9	0				1219.8			0.386210203	0.71724752	95		SE from confidence Interval				n.d.	n.d.	n.d.	1	0	1
A case�control analysis of socio-economic and marital status differentials in alcohol- and non-alcohol-related mortality among working-age Russian males	62	2004	0.726305319	RUS	Russia|RUS	Central Europe, Eastern Europe, and Central Asia	Eastern Europe	0	2003	2005	25	54	1	Case-control	max	years	3									Baseline	odds ratio (OR)	1.8	0				1219.8			0.424312564	0.727392967	95		SE from confidence Interval				n.d.	n.d.	n.d.	1	0	1
A case�control analysis of socio-economic and marital status differentials in alcohol- and non-alcohol-related mortality among working-age Russian males	62	2004	0.726305319	RUS	Russia|RUS	Central Europe, Eastern Europe, and Central Asia	Eastern Europe	0	2003	2005	25	54	1	Case-control	max	years	3									Baseline	odds ratio (OR)	2.2	0				1219.8			0.326555095	0.632700496	95		SE from confidence Interval				n.d.	n.d.	n.d.	1	0	1
A case�control analysis of socio-economic and marital status differentials in alcohol- and non-alcohol-related mortality among working-age Russian males	62	2004	0.726305319	RUS	Russia|RUS	Central Europe, Eastern Europe, and Central Asia	Eastern Europe	0	2003	2005	25	54	1	Case-control	max	years	3									Baseline	odds ratio (OR)	3.3	0				1219.8			0.201007563	0.456835371	95		SE from confidence Interval				n.d.	n.d.	n.d.	1	0	1
A comparison of the relationships of education and income with mortality: the national longitudinal mortality studyp	102	1984	0.759316396	USA	United States|USA	High-income	High-income North America	0	1979	1989	25	64	0.46	Prospective cohort	max	years	10.75	M							men	Baseline	Relative risk (RR)	1.54	0		21593	21708	189414			0.577851854	0.729696137	95		SE from confidence Interval			415224	16,137	n.d.	n.d.	1	1	1
A comparison of the relationships of education and income with mortality: the national longitudinal mortality studyp	102	1984	0.759316396	USA	United States|USA	High-income	High-income North America	0	1979	1989	25	64	0.46	Prospective cohort	max	years	10.75	M							men	Baseline	Relative risk (RR)	1.42	0		21593	68699	189414			0.633852339	0.78241148	95		SE from confidence Interval			415224	16,137	n.d.	n.d.	1	1	1
A comparison of the relationships of education and income with mortality: the national longitudinal mortality studyp	102	1984	0.759316396	USA	United States|USA	High-income	High-income North America	0	1979	1989	25	64	0.46	Prospective cohort	max	years	10.75	M							men	Baseline	Relative risk (RR)	1.41	0		21593	33662	189414			0.633341019	0.794189532	95		SE from confidence Interval			415224	16,137	n.d.	n.d.	1	1	1
A comparison of the relationships of education and income with mortality: the national longitudinal mortality studyp	102	1984	0.759316396	USA	United States|USA	High-income	High-income North America	0	1979	1989	25	64	0.46	Prospective cohort	max	years	10.75	M							men	Baseline	Relative risk (RR)	1.12	0		21593	24914	189414			0.791433268	1.007278705	95		SE from confidence Interval			415224	16,137	n.d.	n.d.	1	1	1
A comparison of the relationships of education and income with mortality: the national longitudinal mortality studyp	102	1984	0.759316396	USA	United States|USA	High-income	High-income North America	0	1979	1989	25	64	0.46	Prospective cohort	max	years	10.75	F							women	Baseline	Relative risk (RR)	1.36	0		13023	30082	225810			0.63543854	0.850841435	95		SE from confidence Interval			415224	16,137	n.d.	n.d.	1	1	1
A comparison of the relationships of education and income with mortality: the national longitudinal mortality studyp	102	1984	0.759316396	USA	United States|USA	High-income	High-income North America	0	1979	1989	25	64	0.46	Prospective cohort	max	years	10.75	F							women	Baseline	Relative risk (RR)	1.18	0		13023	100199	225810			0.73663304	0.974955494	95		SE from confidence Interval			415224	16,137	n.d.	n.d.	1	1	1
A comparison of the relationships of education and income with mortality: the national longitudinal mortality studyp	102	1984	0.759316396	USA	United States|USA	High-income	High-income North America	0	1979	1989	25	64	0.46	Prospective cohort	max	years	10.75	F							women	Baseline	Relative risk (RR)	1.18	0		13023	37058	225810			0.730313326	0.983392202	95		SE from confidence Interval			415224	16,137	n.d.	n.d.	1	1	1
A comparison of the relationships of education and income with mortality: the national longitudinal mortality studyp	102	1984	0.759316396	USA	United States|USA	High-income	High-income North America	0	1979	1989	25	64	0.46	Prospective cohort	max	years	10.75	F							women	Baseline	Relative risk (RR)	1.02	0		13023	22197	225810			0.831317206	1.156199792	95		SE from confidence Interval			415224	16,137	n.d.	n.d.	1	1	1
A comparison of the relationships of education and income with mortality: the national longitudinal mortality studyp	102	1984	0.759316396	USA	United States|USA	High-income	High-income North America	0	1979	1989	25	64	0.46	Prospective cohort	max	years	10.75	M							men	Baseline	Relative risk (RR)	1.42	0		21593	18838	189414			0.625853481	0.792411262	95		SE from confidence Interval			415224	16,137	n.d.	n.d.	1	1	1
A comparison of the relationships of education and income with mortality: the national longitudinal mortality studyp	102	1984	0.759316396	USA	United States|USA	High-income	High-income North America	0	1979	1989	25	64	0.46	Prospective cohort	max	years	10.75	F							women	Baseline	Relative risk (RR)	1.33	0		13023	23251	225810			0.651855845	0.867251689	95		SE from confidence Interval			415224	16,137	n.d.	n.d.	1	1	1
A comprehensive analysis of the mortality experience of hispanic subgroups in the United States: Variation by age, country of origin, and nativity	102	2000	0.79231665	USA	United States|USA	High-income	High-income North America	1	1990	2011	25	99	0.45	Retrospective cohort	max	years	22	M	age 25-64	25	64				men 25 to 64	Baseline	Hazard ratio (HR)	0.71	0				411184			0.690668063	0.729873042	99		SE from confidence Interval			890115	143,435	n.d.	n.d.	1	0	1
A comprehensive analysis of the mortality experience of hispanic subgroups in the United States: Variation by age, country of origin, and nativity	102	2000	0.79231665	USA	United States|USA	High-income	High-income North America	1	1990	2011	25	99	0.45	Retrospective cohort	max	years	22	M	age ?65	65	99				men 65+	Baseline	Hazard ratio (HR)	0.86	0				84941			0.840621662	0.879825055	99		SE from confidence Interval			890115	143,435	n.d.	n.d.	1	0	1
A comprehensive analysis of the mortality experience of hispanic subgroups in the United States: Variation by age, country of origin, and nativity	102	2000	0.79231665	USA	United States|USA	High-income	High-income North America	1	1990	2011	25	99	0.45	Retrospective cohort	max	years	22	F	age 25-64	25	64				women 25 to 64	Baseline	Hazard ratio (HR)	0.75	0				454617			0.73065389	0.769858352	99		SE from confidence Interval			890115	143,435	n.d.	n.d.	1	0	1
A comprehensive analysis of the mortality experience of hispanic subgroups in the United States: Variation by age, country of origin, and nativity	102	2000	0.79231665	USA	United States|USA	High-income	High-income North America	1	1990	2011	25	99	0.45	Retrospective cohort	max	years	22	F	age ?65	65	99				women 65+	Baseline	Hazard ratio (HR)	0.86	0				117009			0.840621662	0.879825055	99		SE from confidence Interval			890115	143,435	n.d.	n.d.	1	0	1
A comprehensive analysis of the mortality experience of hispanic subgroups in the United States: Variation by age, country of origin, and nativity	102	2000	0.79231665	USA	United States|USA	High-income	High-income North America	1	1990	2011	25	99	0.45	Retrospective cohort	max	years	22		age 25-64	25	64				25 to 64	Baseline	Hazard ratio (HR)	0.71	0				411184			0.690668063	0.729873042	99		SE from confidence Interval			890115	143,435	n.d.	n.d.	1	1	1
A comprehensive analysis of the mortality experience of hispanic subgroups in the United States: Variation by age, country of origin, and nativity	102	2000	0.79231665	USA	United States|USA	High-income	High-income North America	1	1990	2011	25	99	0.45	Retrospective cohort	max	years	22		age ?65	65	99				65+	Baseline	Hazard ratio (HR)	0.86	0				84941			0.840621662	0.879825055	99		SE from confidence Interval			890115	143,435	n.d.	n.d.	1	1	1
A fixed-effects multilevel analysis of how community family structure affects individual mortality in Norway.	90	1990	0.795887277	NOR	Norway|NOR	High-income	Western Europe	1	1980	1999	50	89		Retrospective cohort	max	years	10	M	age 70-79	70	79				men, age 70 to 79	Baseline	Hazard ratio (HR)	0.84	0				1219.8			0.820626898	0.859830456	99	0.01	Reported Standard Error				720,000	n.d.	n.d.	0	0	1
A fixed-effects multilevel analysis of how community family structure affects individual mortality in Norway.	90	1990	0.795887277	NOR	Norway|NOR	High-income	Western Europe	1	1980	1999	50	89		Retrospective cohort	max	years	10	M	age 50-59	50	59				men, age 50 to 59	Baseline	Hazard ratio (HR)	0.86	0				1219.8			0.840621662	0.879825055	99	0.01	Reported Standard Error				720,000	n.d.	n.d.	0	0	1
A fixed-effects multilevel analysis of how community family structure affects individual mortality in Norway.	90	1990	0.795887277	NOR	Norway|NOR	High-income	Western Europe	1	1980	1999	50	89		Retrospective cohort	max	years	10	M	age 60-69	60	69				men, age 60 to 69	Baseline	Hazard ratio (HR)	0.91	0				1219.8			0.89060957	0.929812601	99	0.01	Reported Standard Error				720,000	n.d.	n.d.	0	0	1
A fixed-effects multilevel analysis of how community family structure affects individual mortality in Norway.	90	1990	0.795887277	NOR	Norway|NOR	High-income	Western Europe	1	1980	1999	50	89		Retrospective cohort	max	years	10	M	age 70-79	70	79				men, age 70 to 79	Baseline	Hazard ratio (HR)	0.9	0				1219.8			0.880611881	0.91981498	99	0.01	Reported Standard Error				720,000	n.d.	n.d.	0	0	1
A fixed-effects multilevel analysis of how community family structure affects individual mortality in Norway.	90	1990	0.795887277	NOR	Norway|NOR	High-income	Western Europe	1	1980	1999	50	89		Retrospective cohort	max	years	10	M	age 70-79	70	79				men, age 70 to 79	Baseline	Hazard ratio (HR)	0.84	0				1219.8			0.820626898	0.859830456	99	0.01	Reported Standard Error				720,000	n.d.	n.d.	0	0	1
A fixed-effects multilevel analysis of how community family structure affects individual mortality in Norway.	90	1990	0.795887277	NOR	Norway|NOR	High-income	Western Europe	1	1980	1999	50	89		Retrospective cohort	max	years	10	M	age 80-89	80	89				men, age 80 to 89	Baseline	Hazard ratio (HR)	0.92	0				1219.8			0.900607308	0.939810273	99	0.01	Reported Standard Error				720,000	n.d.	n.d.	0	0	1
A fixed-effects multilevel analysis of how community family structure affects individual mortality in Norway.	90	1990	0.795887277	NOR	Norway|NOR	High-income	Western Europe	1	1980	1999	50	89		Retrospective cohort	max	years	10	F	age 60-69	60	69				women, age 60 to 69	Baseline	Hazard ratio (HR)	0.81	0				1219.8			0.790635235	0.82983906	99	0.01	Reported Standard Error				720,000	n.d.	n.d.	0	0	1
A fixed-effects multilevel analysis of how community family structure affects individual mortality in Norway.	90	1990	0.795887277	NOR	Norway|NOR	High-income	Western Europe	1	1980	1999	50	89		Retrospective cohort	max	years	10	F	age 70-79	70	79				women, age 70 to 79	Baseline	Hazard ratio (HR)	0.84	0				1219.8			0.820626898	0.859830456	99	0.01	Reported Standard Error				720,000	n.d.	n.d.	0	0	1
A fixed-effects multilevel analysis of how community family structure affects individual mortality in Norway.	90	1990	0.795887277	NOR	Norway|NOR	High-income	Western Europe	1	1980	1999	50	89		Retrospective cohort	max	years	10	F	age 80-89	80	89				women, age 80 to 89	Baseline	Hazard ratio (HR)	0.88	0				1219.8			0.860616661	0.899819902	99	0.01	Reported Standard Error				720,000	n.d.	n.d.	0	0	1
A fixed-effects multilevel analysis of how community family structure affects individual mortality in Norway.	90	1990	0.795887277	NOR	Norway|NOR	High-income	Western Europe	1	1980	1999	50	89		Retrospective cohort	max	years	10	F	age 80-89	80	89				women, age 80 to 89	Baseline	Hazard ratio (HR)	0.82	0				1219.8			0.800632389	0.839836121	99	0.01	Reported Standard Error				720,000	n.d.	n.d.	0	0	1
A fixed-effects multilevel analysis of how community family structure affects individual mortality in Norway.	90	1990	0.795887277	NOR	Norway|NOR	High-income	Western Europe	1	1980	1999	50	89		Retrospective cohort	max	years	10	M	age 60-69	60	69				men, age 60 to 69	Baseline	Hazard ratio (HR)	0.79	0				1219.8			0.751756668	0.830188845	99	0.02	Reported Standard Error				720,000	n.d.	n.d.	0	0	1
A fixed-effects multilevel analysis of how community family structure affects individual mortality in Norway.	90	1990	0.795887277	NOR	Norway|NOR	High-income	Western Europe	1	1980	1999	50	89		Retrospective cohort	max	years	10	M	age 80-89	80	89				men, age 80 to 89	Baseline	Hazard ratio (HR)	0.83	0				1219.8			0.791711284	0.870140434	99	0.02	Reported Standard Error				720,000	n.d.	n.d.	0	0	1
A fixed-effects multilevel analysis of how community family structure affects individual mortality in Norway.	90	1990	0.795887277	NOR	Norway|NOR	High-income	Western Europe	1	1980	1999	50	89		Retrospective cohort	max	years	10	M	age 50-59	50	59				men, age 50 to 59	Baseline	Hazard ratio (HR)	0.74	0				1219.8			0.701820177	0.780256849	99	0.02	Reported Standard Error				720,000	n.d.	n.d.	0	0	1
A fixed-effects multilevel analysis of how community family structure affects individual mortality in Norway.	90	1990	0.795887277	NOR	Norway|NOR	High-income	Western Europe	1	1980	1999	50	89		Retrospective cohort	max	years	10	M	age 60-69	60	69				men, age 60 to 69	Baseline	Hazard ratio (HR)	0.84	0				1219.8			0.801700603	0.880129062	99	0.02	Reported Standard Error				720,000	n.d.	n.d.	0	0	1
A fixed-effects multilevel analysis of how community family structure affects individual mortality in Norway.	90	1990	0.795887277	NOR	Norway|NOR	High-income	Western Europe	1	1980	1999	50	89		Retrospective cohort	max	years	10	M	age 80-89	80	89				men, age 80 to 89	Baseline	Hazard ratio (HR)	0.84	0				1219.8			0.801700603	0.880129062	99	0.02	Reported Standard Error				720,000	n.d.	n.d.	0	0	1
A fixed-effects multilevel analysis of how community family structure affects individual mortality in Norway.	90	1990	0.795887277	NOR	Norway|NOR	High-income	Western Europe	1	1980	1999	50	89		Retrospective cohort	max	years	10	F	age 50-59	50	59				women, age age 50 to 59	Baseline	Hazard ratio (HR)	0.85	0				1219.8			0.811690169	0.890117963	99	0.02	Reported Standard Error				720,000	n.d.	n.d.	0	0	1
A fixed-effects multilevel analysis of how community family structure affects individual mortality in Norway.	90	1990	0.795887277	NOR	Norway|NOR	High-income	Western Europe	1	1980	1999	50	89		Retrospective cohort	max	years	10	F	age 70-79	70	79				women, age 70 to 79	Baseline	Hazard ratio (HR)	0.74	0				1219.8			0.701820177	0.780256849	99	0.02	Reported Standard Error				720,000	n.d.	n.d.	0	0	1
A fixed-effects multilevel analysis of how community family structure affects individual mortality in Norway.	90	1990	0.795887277	NOR	Norway|NOR	High-income	Western Europe	1	1980	1999	50	89		Retrospective cohort	max	years	10	F	age 50-59	50	59				women, age age 50 to 59	Baseline	Hazard ratio (HR)	0.76	0				1219.8			0.703417087	0.821134446	99	0.03	Reported Standard Error				720,000	n.d.	n.d.	0	0	1
A fixed-effects multilevel analysis of how community family structure affects individual mortality in Norway.	90	1990	0.795887277	NOR	Norway|NOR	High-income	Western Europe	1	1980	1999	50	89		Retrospective cohort	max	years	10	F	age 60-69	60	69				women, age 60 to 69	Baseline	Hazard ratio (HR)	0.77	0				1219.8			0.713389018	0.831103347	99	0.03	Reported Standard Error				720,000	n.d.	n.d.	0	0	1
A fixed-effects multilevel analysis of how community family structure affects individual mortality in Norway.	90	1990	0.795887277	NOR	Norway|NOR	High-income	Western Europe	1	1980	1999	50	89		Retrospective cohort	max	years	10	M	age 50-59	50	59				men, age 50 to 59	Baseline	Hazard ratio (HR)	0.68	0				1219.8			0.605950731	0.763098345	99	0.04	Reported Standard Error				720,000	n.d.	n.d.	0	0	1
A fixed-effects multilevel analysis of how community family structure affects individual mortality in Norway.	90	1990	0.795887277	NOR	Norway|NOR	High-income	Western Europe	1	1980	1999	50	89		Retrospective cohort	max	years	10	F	age 80-89	80	89				women, age 80 to 89	Baseline	Hazard ratio (HR)	0.89	0				1219.8			0.797202802	0.993599117	99	0.05	Reported Standard Error				720,000	n.d.	n.d.	0	0	1
A fixed-effects multilevel analysis of how community family structure affects individual mortality in Norway.	90	1990	0.795887277	NOR	Norway|NOR	High-income	Western Europe	1	1980	1999	50	89		Retrospective cohort	max	years	10	F	age 70-79	70	79				women, age 70 to 79	Baseline	Hazard ratio (HR)	0.84	0				1219.8			0.730260918	0.966229991	99	0.06	Reported Standard Error				720,000	n.d.	n.d.	0	0	1
A fixed-effects multilevel analysis of how community family structure affects individual mortality in Norway.	90	1990	0.795887277	NOR	Norway|NOR	High-income	Western Europe	1	1980	1999	50	89		Retrospective cohort	max	years	10	F	age 60-69	60	69				women, age 60 to 69	Baseline	Hazard ratio (HR)	0.89	0				1219.8			0.746235838	1.061460679	0	0.08	Reported Standard Error				720,000	n.d.	n.d.	0	0	1
A fixed-effects multilevel analysis of how community family structure affects individual mortality in Norway.	90	1990	0.795887277	NOR	Norway|NOR	High-income	Western Europe	1	1980	1999	50	89		Retrospective cohort	max	years	10	F	age 50-59	50	59				women, age age 50 to 59	Baseline	Hazard ratio (HR)	0.84	0				1219.8			0.680890767	1.03628957	90	0.09	Reported Standard Error				720,000	n.d.	n.d.	0	0	1
A life course approach to mortality in Mexico	130	2006	0.588543226	MEX	Mexico|MEX	Latin America and Caribbean	Central Latin America	1	2001	2012	50	99	0.46	Retrospective cohort	max	years	11					Before 1940			born before 1940	Baseline	Hazard ratio (HR)	1.1	0		792	1765	5505			0.714704638	1.156346605			SE Predicted			11222	2,589	n.d.	n.d.	1	1	1
A life course approach to mortality in Mexico	130	2006	0.588543226	MEX	Mexico|MEX	Latin America and Caribbean	Central Latin America	1	2001	2012	50	99	0.46	Retrospective cohort	max	years	11					Before 1940			born before 1940	Baseline	Hazard ratio (HR)	1.04	0		792	2113	5505			0.745518135	1.240152545			SE Predicted			11222	2,589	n.d.	n.d.	1	1	1
A life course approach to mortality in Mexico	130	2006	0.588543226	MEX	Mexico|MEX	Latin America and Caribbean	Central Latin America	1	2001	2012	50	99	0.46	Retrospective cohort	max	years	11					Before 1940			born before 1940	Baseline	Hazard ratio (HR)	0.94	0		792	835	5505			0.802800215	1.409732826			SE Predicted			11222	2,589	n.d.	n.d.	1	1	1
A life course approach to mortality in Mexico	130	2006	0.588543226	MEX	Mexico|MEX	Latin America and Caribbean	Central Latin America	1	2001	2012	50	99	0.46	Retrospective cohort	max	years	11					Before 1940			born before 1940	Baseline	Hazard ratio (HR)	1.03	0		792	1765	5505			0.750898833	1.25529015			SE Predicted			11222	2,589	n.d.	n.d.	1	1	1
A life course approach to mortality in Mexico	130	2006	0.588543226	MEX	Mexico|MEX	Latin America and Caribbean	Central Latin America	1	2001	2012	50	99	0.46	Retrospective cohort	max	years	11					Before 1940			born before 1940	Baseline	Hazard ratio (HR)	0.96	0		792	2113	5505			0.790699167	1.372291118			SE Predicted			11222	2,589	n.d.	n.d.	1	1	1
A life course approach to mortality in Mexico	130	2006	0.588543226	MEX	Mexico|MEX	Latin America and Caribbean	Central Latin America	1	2001	2012	50	99	0.46	Retrospective cohort	max	years	11					Before 1940			born before 1940	Baseline	Hazard ratio (HR)	0.86	0		792	835	5505			0.854797858	1.581756662			SE Predicted			11222	2,589	n.d.	n.d.	1	1	1
A life course approach to mortality in Mexico	130	2006	0.588543226	MEX	Mexico|MEX	Latin America and Caribbean	Central Latin America	1	2001	2012	50	99	0.44	Retrospective cohort	max	years	11					After 1940			born after 1940	Baseline	Hazard ratio (HR)	1.34	0		1612	984	5717			0.613225302	0.908176662			SE Predicted			11222	2,589	n.d.	n.d.	1	1	1
A life course approach to mortality in Mexico	130	2006	0.588543226	MEX	Mexico|MEX	Latin America and Caribbean	Central Latin America	1	2001	2012	50	99	0.44	Retrospective cohort	max	years	11					After 1940			born after 1940	Baseline	Hazard ratio (HR)	1.22	0		1612	1223	5717			0.660658939	1.016958014			SE Predicted			11222	2,589	n.d.	n.d.	1	1	1
A life course approach to mortality in Mexico	130	2006	0.588543226	MEX	Mexico|MEX	Latin America and Caribbean	Central Latin America	1	2001	2012	50	99	0.44	Retrospective cohort	max	years	11					After 1940			born after 1940	Baseline	Hazard ratio (HR)	1.49	0		1612	984	5717			0.495404777	0.909216427			SE from p-value			11222	2,589	n.d.	n.d.	1	1	1
A life course approach to mortality in Mexico	130	2006	0.588543226	MEX	Mexico|MEX	Latin America and Caribbean	Central Latin America	1	2001	2012	50	99	0.44	Retrospective cohort	max	years	11					After 1940			born after 1940	Baseline	Hazard ratio (HR)	1.46	0		1612	1898	5717			0.513473717	0.913642031			SE from p-value			11222	2,589	n.d.	n.d.	1	1	1
A life course approach to mortality in Mexico	130	2006	0.588543226	MEX	Mexico|MEX	Latin America and Caribbean	Central Latin America	1	2001	2012	50	99	0.44	Retrospective cohort	max	years	11					After 1940			born after 1940	Baseline	Hazard ratio (HR)	1.37	0		1612	1223	5717			0.532498744	1.000553413			SE from p-value			11222	2,589	n.d.	n.d.	1	1	1
A life course approach to mortality in Mexico	130	2006	0.588543226	MEX	Mexico|MEX	Latin America and Caribbean	Central Latin America	1	2001	2012	50	99	0.44	Retrospective cohort	max	years	11					After 1940			born after 1940	Baseline	Hazard ratio (HR)	1.32	0		1612	1898	5717			0.573638578	1.000492385			SE from p-value			11222	2,589	n.d.	n.d.	1	1	1
A matter of perception: Exploring the role of income satisfaction in the incomeemortality relationship in German survey data 1995e2010	81	2002	0.855066793	DEU	Germany|DEU	High-income	Western Europe	1	1995	2010	25	64	0.49	Prospective cohort	max	years	15	M							men	Baseline	Hazard ratio (HR)	2.03	0				11056			0.402803796	0.60244079	99		SE from confidence Interval			22568	651	n.d.	n.d.	1	0	0
A matter of perception: Exploring the role of income satisfaction in the incomeemortality relationship in German survey data 1995e2010	81	2002	0.855066793	DEU	Germany|DEU	High-income	Western Europe	1	1995	2010	25	64	0.49	Prospective cohort	max	years	15	M							men	Baseline	Hazard ratio (HR)	2.47	0				11056			0.300826898	0.544865649	99		SE from confidence Interval			22568	651	n.d.	n.d.	1	0	0
A matter of perception: Exploring the role of income satisfaction in the incomeemortality relationship in German survey data 1995e2010	81	2002	0.855066793	DEU	Germany|DEU	High-income	Western Europe	1	1995	2010	25	64	0.49	Prospective cohort	max	years	15	M							men	Baseline	Hazard ratio (HR)	1.49	0				11056			0.54157354	0.831706367	99		SE from confidence Interval			22568	651	n.d.	n.d.	1	0	0
A matter of perception: Exploring the role of income satisfaction in the incomeemortality relationship in German survey data 1995e2010	81	2002	0.855066793	DEU	Germany|DEU	High-income	Western Europe	1	1995	2010	25	64	0.49	Prospective cohort	max	years	15	M							men	Baseline	Hazard ratio (HR)	1.62	0				11056			0.412372011	0.924018764	95		SE from confidence Interval			22568	651	n.d.	n.d.	1	0	0
A matter of perception: Exploring the role of income satisfaction in the incomeemortality relationship in German survey data 1995e2010	81	2002	0.855066793	DEU	Germany|DEU	High-income	Western Europe	1	1995	2010	25	64	0.49	Prospective cohort	max	years	15	M							men	Baseline	Hazard ratio (HR)	1.4	0				11056			0.538122003	0.948119719	95		SE from confidence Interval			22568	651	n.d.	n.d.	1	0	0
A matter of perception: Exploring the role of income satisfaction in the incomeemortality relationship in German survey data 1995e2010	81	2002	0.855066793	DEU	Germany|DEU	High-income	Western Europe	1	1995	2010	25	64	0.49	Prospective cohort	max	years	15	M							men	Baseline	Hazard ratio (HR)	1.49	0				11056			0.572082374	0.78735193			SE Predicted			22568	651	n.d.	n.d.	1	0	0
A matter of perception: Exploring the role of income satisfaction in the incomeemortality relationship in German survey data 1995e2010	81	2002	0.855066793	DEU	Germany|DEU	High-income	Western Europe	1	1995	2010	25	64	0.49	Prospective cohort	max	years	15	F							women	Baseline	Hazard ratio (HR)	1.68	0				11512			0.400986975	0.883590769	95		SE from confidence Interval			22568	651	n.d.	n.d.	1	0	0
A matter of perception: Exploring the role of income satisfaction in the incomeemortality relationship in German survey data 1995e2010	81	2002	0.855066793	DEU	Germany|DEU	High-income	Western Europe	1	1995	2010	25	64	0.49	Prospective cohort	max	years	15	F							women	Baseline	Hazard ratio (HR)	2.6	0				11512			0.27081236	0.546241664	99		SE from confidence Interval			22568	651	n.d.	n.d.	1	0	0
A matter of perception: Exploring the role of income satisfaction in the incomeemortality relationship in German survey data 1995e2010	81	2002	0.855066793	DEU	Germany|DEU	High-income	Western Europe	1	1995	2010	25	64	0.49	Prospective cohort	max	years	15	F							women	Baseline	Hazard ratio (HR)	1.31	0				11512			0.637277131	0.914384961			SE Predicted			22568	651	n.d.	n.d.	1	0	0
A matter of perception: Exploring the role of income satisfaction in the incomeemortality relationship in German survey data 1995e2010	81	2002	0.855066793	DEU	Germany|DEU	High-income	Western Europe	1	1995	2010	25	64	0.49	Prospective cohort	max	years	15	F							women	Baseline	Hazard ratio (HR)	1.78	0				11512			0.34938201	0.903357088	95		SE from confidence Interval			22568	651	n.d.	n.d.	1	0	0
A matter of perception: Exploring the role of income satisfaction in the incomeemortality relationship in German survey data 1995e2010	81	2002	0.855066793	DEU	Germany|DEU	High-income	Western Europe	1	1995	2010	25	64	0.49	Prospective cohort	max	years	15	F							women	Baseline	Hazard ratio (HR)	1.28	0				11512			0.649459616	0.939783702			SE Predicted			22568	651	n.d.	n.d.	1	0	0
A matter of perception: Exploring the role of income satisfaction in the incomeemortality relationship in German survey data 1995e2010	81	2002	0.855066793	DEU	Germany|DEU	High-income	Western Europe	1	1995	2010	25	64	0.49	Prospective cohort	max	years	15	F							women	Baseline	Hazard ratio (HR)	1.62	0				11512			0.383994867	0.992303566	95		SE from confidence Interval			22568	651	n.d.	n.d.	1	0	0
A multilevel analysis of mortality following acute myocardial infarction in Norway: do municipal health services make a difference?	90	2009	0.876582817	NOR	Norway|NOR	High-income	Western Europe	0	2009	2009	18	105	0.61	Prospective cohort	max	days	365									Baseline	Odds ratio (OR)	0.94	0		4235	4010	9412			0.725205884	1.218412618			SE Predicted			9412	1,751	n.d.	n.d.	1	1	1
A multilevel analysis of mortality following acute myocardial infarction in Norway: do municipal health services make a difference?	90	2009	0.876582817	NOR	Norway|NOR	High-income	Western Europe	0	2009	2009	18	105	0.61	Prospective cohort	max	days	365									Baseline	Odds ratio (OR)	0.85	0		1177	4010	9412			0.638003401	1.132439105			SE Predicted			9412	1,751	n.d.	n.d.	1	1	1
A nationwide cohort study of educational background and major causes of death among the elderly population in Japan	67	1993	0.802972994	JPN	Japan|JPN	High-income	High-income Asia Pacific	1	1988	1998	40	79	0.42	Prospective cohort	max	years	11	M							men	Baseline	Relative risk (RR)	1.16	0		5396	7485	16715			0.801306899	0.927438541	95		SE from confidence Interval			39999	6,628	n.d.	n.d.	1	0	0
A nationwide cohort study of educational background and major causes of death among the elderly population in Japan	67	1993	0.802972994	JPN	Japan|JPN	High-income	High-income Asia Pacific	1	1988	1998	40	79	0.42	Prospective cohort	max	years	11	F							women	Baseline	Relative risk (RR)	1.26	0		5879	11175	23284			0.718744411	0.876363799	95		SE from confidence Interval			39999	6,628	n.d.	n.d.	1	0	0
A nationwide cohort study of educational background and major causes of death among the elderly population in Japan	67	1993	0.802972994	JPN	Japan|JPN	High-income	High-income Asia Pacific	1	1988	1998	40	79	0.42	Prospective cohort	max	years	11	M							men	Baseline	Relative risk (RR)	1.14	0		5396	3834	16715			0.813785379	0.945541107	95		SE from confidence Interval			39999	6,628	n.d.	n.d.	1	0	0
A nationwide cohort study of educational background and major causes of death among the elderly population in Japan	67	1993	0.802972994	JPN	Japan|JPN	High-income	High-income Asia Pacific	1	1988	1998	40	79	0.42	Prospective cohort	max	years	11	F							women	Baseline	Relative risk (RR)	1.23	0		5879	6230	23284			0.737792856	0.895891325	95		SE from confidence Interval			39999	6,628	n.d.	n.d.	1	0	0
Absolute Income, Relative Income, Income Inequality, and Mortality	93	1988	0.782292178	SWE	Sweden|SWE	High-income	Western Europe	1	1980	1996	20	84	0.5	Retrospective cohort	max	years	17									Baseline	Hazard ratio (HR)	1	0		12671	17017	41006			0.822955726	1.215132198			SE Predicted			41006	6,725	n.d.	n.d.	1	1	1
Absolute Income, Relative Income, Income Inequality, and Mortality	93	1988	0.782292178	SWE	Sweden|SWE	High-income	Western Europe	1	1980	1996	20	84	0.5	Retrospective cohort	max	years	17									Baseline	Hazard ratio (HR)	0.94	0		7381	17017	41006			0.76401665	1.156519299			SE Predicted			41006	6,725	n.d.	n.d.	1	1	1
Absolute Income, Relative Income, Income Inequality, and Mortality	93	1988	0.782292178	SWE	Sweden|SWE	High-income	Western Europe	1	1980	1996	20	84	0.5	Retrospective cohort	max	years	17									Baseline	Hazard ratio (HR)	0.89	0		3937	17017	41006			0.791876514	1.000282224			SE from p-value			41006	6,725	n.d.	n.d.	1	1	1
Access to healthcare services makes a difference in healthy longevity among older Chinese adults	6	2004	0.578178091	CHN	China|CHN	Southeast Asia, East Asia, and Oceania	East Asia	1	2002	2005	65	109	0.43	Retrospective cohort	max	years	3									Baseline	Odds ratio (OR)	0.97	0		5285	8660	13945			0.879672836	1.069602199	95		SE from confidence Interval			13945	5,832	n.d.	n.d.	1	1	0
Access to healthcare services makes a difference in healthy longevity among older Chinese adults	6	2004	0.578178091	CHN	China|CHN	Southeast Asia, East Asia, and Oceania	East Asia	1	2002	2005	65	109	0.43	Retrospective cohort	max	years	3									Baseline	Odds ratio (OR)	0.95	0		5285	8660	13945			0.859761872	1.049709262	95		SE from confidence Interval			13945	5,832	n.d.	n.d.	1	1	1
Access to healthcare services makes a difference in healthy longevity among older Chinese adults	6	2004	0.578178091	CHN	China|CHN	Southeast Asia, East Asia, and Oceania	East Asia	1	2002	2005	65	109	0.43	Retrospective cohort	max	years	3									Baseline	Odds ratio (OR)	0.95	0		5285	8660	13945			0.855696781	1.054696032	95		SE from confidence Interval			13945	5,832	n.d.	n.d.	1	1	1
Access to healthcare services makes a difference in healthy longevity among older Chinese adults	6	2004	0.578178091	CHN	China|CHN	Southeast Asia, East Asia, and Oceania	East Asia	1	2002	2005	65	109	0.43	Retrospective cohort	max	years	3									Baseline	Odds ratio (OR)	0.95	0		5285	8660	13945			0.855696781	1.054696032	95		SE from confidence Interval			13945	5,832	n.d.	n.d.	1	1	1
Active Social Participation and Mortality Risk Among Older People in Japan: Results From a Nationally Representative Sample	67	2004	0.832037381	JPN	Japan|JPN	High-income	High-income Asia Pacific	1	1999	2009	65	99	0.47	Retrospective cohort	max	years	10									Baseline	Hazard ratio (HR)	0.87	0				10804			0.661180988	1.144769758			SE Predicted			10804	1,434	n.d.	n.d.	1	1	1
Active Social Participation and Mortality Risk Among Older People in Japan: Results From a Nationally Representative Sample	67	2004	0.832037381	JPN	Japan|JPN	High-income	High-income Asia Pacific	1	1999	2009	65	99	0.47	Retrospective cohort	max	years	10									Baseline	Hazard ratio (HR)	0.89	0				10874			0.680744891	1.163578324			SE Predicted			10874	1,434	n.d.	n.d.	1	1	1
Adult Children's education and changes to parents' physical health in Mexico	130	2006	0.588543226	MEX	Mexico|MEX	Latin America and Caribbean	Central Latin America	0	2001	2012	51	99	0.45	Retrospective cohort	max	years	12									Baseline	Hazard ratio (HR)	1	0				10196			0.906648904	1.102962785		0.05	Reported Standard Error			10196	2,432	n.d.	n.d.	1	1	1
Adult Children's education and changes to parents' physical health in Mexico	130	2006	0.588543226	MEX	Mexico|MEX	Latin America and Caribbean	Central Latin America	0	2001	2012	51	99	0.45	Retrospective cohort	max	years	12									Baseline	Hazard ratio (HR)	1.03	0				10196			0.936517726	1.132813582		0.05	Reported Standard Error			10196	2,432	n.d.	n.d.	1	1	1
Adult Children's education and changes to parents' physical health in Mexico	130	2006	0.588543226	MEX	Mexico|MEX	Latin America and Caribbean	Central Latin America	0	2001	2012	51	99	0.45	Retrospective cohort	max	years	12									Baseline	Hazard ratio (HR)	1.03	0				10196			0.936517726	1.132813582		0.05	Reported Standard Error			10196	2,432	n.d.	n.d.	1	1	1
Adult Children's education and changes to parents' physical health in Mexico	130	2006	0.588543226	MEX	Mexico|MEX	Latin America and Caribbean	Central Latin America	0	2001	2012	51	99	0.45	Retrospective cohort	max	years	12	M							men	Baseline	Hazard ratio (HR)	0.97	0				10196			0.859249177	1.09502578		0.06	Reported Standard Error			10196	2,432	n.d.	n.d.	1	1	1
Adult Children's education and changes to parents' physical health in Mexico	130	2006	0.588543226	MEX	Mexico|MEX	Latin America and Caribbean	Central Latin America	0	2001	2012	51	99	0.45	Retrospective cohort	max	years	12									Baseline	Hazard ratio (HR)	0.95	0				10196			0.822247078	1.097601954		0.07	Reported Standard Error			10196	2,432	n.d.	n.d.	1	1	1
Adult Children's education and changes to parents' physical health in Mexico	130	2006	0.588543226	MEX	Mexico|MEX	Latin America and Caribbean	Central Latin America	0	2001	2012	51	99	0.45	Retrospective cohort	max	years	12	F							women	Baseline	Hazard ratio (HR)	1.1	0				10196			0.971011378	1.2461234		0.07	Reported Standard Error			10196	2,432	n.d.	n.d.	1	1	1
Adult Children's education and changes to parents' physical health in Mexico	130	2006	0.588543226	MEX	Mexico|MEX	Latin America and Caribbean	Central Latin America	0	2001	2012	51	99	0.45	Retrospective cohort	max	years	12									Baseline	Hazard ratio (HR)	1.07	0				10196			0.924147667	1.238871277		0.08	Reported Standard Error			10196	2,432	n.d.	n.d.	1	1	1
Adult Children's education and changes to parents' physical health in Mexico	130	2006	0.588543226	MEX	Mexico|MEX	Latin America and Caribbean	Central Latin America	0	2001	2012	51	99	0.45	Retrospective cohort	max	years	12									Baseline	Hazard ratio (HR)	1.09	0				10196			0.927134005	1.281476026		0.09	Reported Standard Error			10196	2,432	n.d.	n.d.	1	1	1
Adult Children's education and changes to parents' physical health in Mexico	130	2006	0.588543226	MEX	Mexico|MEX	Latin America and Caribbean	Central Latin America	0	2001	2012	51	99	0.45	Retrospective cohort	max	years	12	F							women	Baseline	Hazard ratio (HR)	0.93	0				10196			0.737566777	1.172639586		0.11	Reported Standard Error			10196	2,432	n.d.	n.d.	1	1	1
Adult Children's education and changes to parents' physical health in Mexico	130	2006	0.588543226	MEX	Mexico|MEX	Latin America and Caribbean	Central Latin America	0	2001	2012	51	99	0.45	Retrospective cohort	max	years	12	M							men	Baseline	Hazard ratio (HR)	1.21	0				10196			0.980239693	1.493614277		0.13	Reported Standard Error			10196	2,432	n.d.	n.d.	1	1	1
Adult Children�s Education and Later?Life Health of Parents in China: The Intergenerational Effects of Human Capital Investment	6	2014	0.668640847	CHN	China|CHN	Southeast Asia, East Asia, and Oceania	East Asia	1	2013	2015	50	99	0.5	Prospective cohort	max	years	2									Baseline	Hazard ratio (HR)	0.41	0		116	2256	7340			0.12831634	1.310043598		0.243	Reported Standard Error			7340	565	n.d.	n.d.	1	0	1
Adult Children�s Education and Later?Life Health of Parents in China: The Intergenerational Effects of Human Capital Investment	6	2014	0.668640847	CHN	China|CHN	Southeast Asia, East Asia, and Oceania	East Asia	1	2013	2015	50	99	0.5	Prospective cohort	max	years	2									Baseline	Hazard ratio (HR)	0.49	0		116	2256	7340			0.149366855	1.607451671		0.297	Reported Standard Error			7340	565	n.d.	n.d.	1	0	1
Adult Children�s Education and Later?Life Health of Parents in China: The Intergenerational Effects of Human Capital Investment	6	2014	0.668640847	CHN	China|CHN	Southeast Asia, East Asia, and Oceania	East Asia	1	2013	2015	50	99	0.5	Prospective cohort	max	years	2									Baseline	Hazard ratio (HR)	0.5	0		116	2256	7340			0.153651661	1.627056932		0.301	Reported Standard Error			7340	565	n.d.	n.d.	1	0	1
Adult Children�s Education and Later?Life Health of Parents in China: The Intergenerational Effects of Human Capital Investment	6	2014	0.668640847	CHN	China|CHN	Southeast Asia, East Asia, and Oceania	East Asia	1	2013	2015	50	99	0.5	Prospective cohort	max	years	2									Baseline	Hazard ratio (HR)	0.5	0		116	2256	7340			0.153651661	1.627056932		0.301	Reported Standard Error			7340	565	n.d.	n.d.	0	1	0
Adult Children�s Education and Later?Life Health of Parents in China: The Intergenerational Effects of Human Capital Investment	6	2014	0.668640847	CHN	China|CHN	Southeast Asia, East Asia, and Oceania	East Asia	1	2013	2015	50	99	0.5	Prospective cohort	max	years	2									Baseline	Hazard ratio (HR)	0.82	0		1859	2256	7340			0.599551808	1.121504416		0.131	Reported Standard Error			7340	565	n.d.	n.d.	1	0	1
Adult Children�s Education and Later?Life Health of Parents in China: The Intergenerational Effects of Human Capital Investment	6	2014	0.668640847	CHN	China|CHN	Southeast Asia, East Asia, and Oceania	East Asia	1	2013	2015	50	99	0.5	Prospective cohort	max	years	2									Baseline	Hazard ratio (HR)	0.9	0		1859	2256	7340			0.654871614	1.236883661		0.146	Reported Standard Error			7340	565	n.d.	n.d.	1	0	1
Adult Children�s Education and Later?Life Health of Parents in China: The Intergenerational Effects of Human Capital Investment	6	2014	0.668640847	CHN	China|CHN	Southeast Asia, East Asia, and Oceania	East Asia	1	2013	2015	50	99	0.5	Prospective cohort	max	years	2									Baseline	Hazard ratio (HR)	0.9	0		1859	2256	7340			0.653447001	1.239580254		0.147	Reported Standard Error			7340	565	n.d.	n.d.	0	1	0
Adult Children�s Education and Later?Life Health of Parents in China: The Intergenerational Effects of Human Capital Investment	6	2014	0.668640847	CHN	China|CHN	Southeast Asia, East Asia, and Oceania	East Asia	1	2013	2015	50	99	0.5	Prospective cohort	max	years	2									Baseline	Hazard ratio (HR)	0.91	0		1859	2256	7340			0.661609411	1.251644831		0.148	Reported Standard Error			7340	565	n.d.	n.d.	1	0	1
Adult Children�s Education and Later?Life Health of Parents in China: The Intergenerational Effects of Human Capital Investment	6	2014	0.668640847	CHN	China|CHN	Southeast Asia, East Asia, and Oceania	East Asia	1	2013	2015	50	99	0.5	Prospective cohort	max	years	2									Baseline	Hazard ratio (HR)	1.02	0		3109	2256	7340			0.832032608	1.250431763		0.106	Reported Standard Error			7340	565	n.d.	n.d.	1	0	1
Adult Children�s Education and Later?Life Health of Parents in China: The Intergenerational Effects of Human Capital Investment	6	2014	0.668640847	CHN	China|CHN	Southeast Asia, East Asia, and Oceania	East Asia	1	2013	2015	50	99	0.5	Prospective cohort	max	years	2									Baseline	Hazard ratio (HR)	1.04	0		3109	2256	7340			0.84528031	1.27957553		0.11	Reported Standard Error			7340	565	n.d.	n.d.	0	1	0
Adult Children�s Education and Later?Life Health of Parents in China: The Intergenerational Effects of Human Capital Investment	6	2014	0.668640847	CHN	China|CHN	Southeast Asia, East Asia, and Oceania	East Asia	1	2013	2015	50	99	0.5	Prospective cohort	max	years	2									Baseline	Hazard ratio (HR)	1.05	0		3109	2256	7340			0.855094603	1.289331024		0.11	Reported Standard Error			7340	565	n.d.	n.d.	1	0	1
Adult Children�s Education and Later?Life Health of Parents in China: The Intergenerational Effects of Human Capital Investment	6	2014	0.668640847	CHN	China|CHN	Southeast Asia, East Asia, and Oceania	East Asia	1	2013	2015	50	99	0.5	Prospective cohort	max	years	2									Baseline	Hazard ratio (HR)	1.05	0		3109	2256	7340			0.855094603	1.289331024		0.11	Reported Standard Error			7340	565	n.d.	n.d.	1	0	1
Adult Mortality Differentials among Hispanic Subgroups and Non-Hispanic Whites	102	1990	0.76364769	USA	United States|USA	High-income	High-income North America	0	1986	1995	18	99		Retrospective cohort	max	years	10									Baseline	Hazard ratio (HR)	1.26	0				585263			0.665694967	0.946201509			SE from p-value			585263	n.d.	n.d.	n.d.	1	1	0
Adult Mortality Differentials among Hispanic Subgroups and Non-Hispanic Whites	102	1990	0.76364769	USA	United States|USA	High-income	High-income North America	0	1986	1995	18	99		Retrospective cohort	max	years	10									Baseline	Hazard ratio (HR)	1.19	0				585263			0.73605583	0.959390294			SE from p-value			585263	n.d.	n.d.	n.d.	1	1	0
Adult Mortality Differentials among Hispanic Subgroups and Non-Hispanic Whites	102	1990	0.76364769	USA	United States|USA	High-income	High-income North America	0	1986	1995	18	99		Retrospective cohort	max	years	10									Baseline	Hazard ratio (HR)	1.13	0				585263			0.806285297	0.971302201			SE from p-value			585263	n.d.	n.d.	n.d.	1	1	0
Adult Mortality Differentials among Hispanic Subgroups and Non-Hispanic Whites	102	1990	0.76364769	USA	United States|USA	High-income	High-income North America	0	1986	1995	18	99		Retrospective cohort	max	years	10									Baseline	Hazard ratio (HR)	1.34	0				585263			0.597189011	0.932563891			SE from p-value			585263	n.d.	n.d.	n.d.	1	1	1
Adult Mortality Differentials among Hispanic Subgroups and Non-Hispanic Whites	102	1990	0.76364769	USA	United States|USA	High-income	High-income North America	0	1986	1995	18	99		Retrospective cohort	max	years	10									Baseline	Hazard ratio (HR)	1.22	0				585263			0.704573334	0.953573418			SE from p-value			585263	n.d.	n.d.	n.d.	1	1	1
Adult Mortality Differentials among Hispanic Subgroups and Non-Hispanic Whites	102	1990	0.76364769	USA	United States|USA	High-income	High-income North America	0	1986	1995	18	99		Retrospective cohort	max	years	10									Baseline	Hazard ratio (HR)	1.14	0				585263			0.793904373	0.969219411			SE from p-value			585263	n.d.	n.d.	n.d.	1	1	1
Adult mortality among second-generation immigrants in France: Results from a nationally representative record linkage study	80	2004	0.786084655	FRA	France|FRA	High-income	Western Europe	1	1999	2010	18	64		Retrospective cohort	max	years	12	M						Unweighted	males unweighted	Baseline	Hazard ratio (HR)	1.71	0				83956			0.521464931	0.655817003	95	0.1	Reported Standard Error			198409	4,966	n.d.	n.d.	1	1	0
Adult mortality among second-generation immigrants in France: Results from a nationally representative record linkage study	80	2004	0.786084655	FRA	France|FRA	High-income	Western Europe	1	1999	2010	18	64		Retrospective cohort	max	years	12	F						Unweighted	females unweighted	Baseline	Hazard ratio (HR)	1.71	0				114453			0.521464931	0.655817003	95	0.1	Reported Standard Error			198409	4,966	n.d.	n.d.	1	1	0
Adult mortality among second-generation immigrants in France: Results from a nationally representative record linkage study	80	2004	0.786084655	FRA	France|FRA	High-income	Western Europe	1	1999	2010	18	64		Retrospective cohort	max	years	12	M						Weighted	males weighted	Baseline	Hazard ratio (HR)	1.79	0				83956			0.489871451	0.637106166	95	0.12	Reported Standard Error			198409	4,966	n.d.	n.d.	1	1	0
Adult mortality among second-generation immigrants in France: Results from a nationally representative record linkage study	80	2004	0.786084655	FRA	France|FRA	High-income	Western Europe	1	1999	2010	18	64		Retrospective cohort	max	years	12	F						Weighted	females weighted	Baseline	Hazard ratio (HR)	1.79	0				114453			0.489871451	0.637106166	95	0.12	Reported Standard Error			198409	4,966	n.d.	n.d.	1	1	0
Adult mortality among second-generation immigrants in France: Results from a nationally representative record linkage study	80	2004	0.786084655	FRA	France|FRA	High-income	Western Europe	1	1999	2010	18	64		Retrospective cohort	max	years	12	M						Unweighted	males unweighted	Baseline	Hazard ratio (HR)	2.41	0				83956			0.367284529	0.468773745	95	0.15	Reported Standard Error			198409	4,966	n.d.	n.d.	1	1	0
Adult mortality among second-generation immigrants in France: Results from a nationally representative record linkage study	80	2004	0.786084655	FRA	France|FRA	High-income	Western Europe	1	1999	2010	18	64		Retrospective cohort	max	years	12	F						Unweighted	females unweighted	Baseline	Hazard ratio (HR)	2.41	0				114453			0.367284529	0.468773745	95	0.15	Reported Standard Error			198409	4,966	n.d.	n.d.	1	1	0
Adult mortality among second-generation immigrants in France: Results from a nationally representative record linkage study	80	2004	0.786084655	FRA	France|FRA	High-income	Western Europe	1	1999	2010	18	64		Retrospective cohort	max	years	12	M						Weighted	males weighted	Baseline	Hazard ratio (HR)	2.62	0				83956			0.331107652	0.439975202	95	0.19	Reported Standard Error			198409	4,966	n.d.	n.d.	1	1	0
Adult mortality among second-generation immigrants in France: Results from a nationally representative record linkage study	80	2004	0.786084655	FRA	France|FRA	High-income	Western Europe	1	1999	2010	18	64		Retrospective cohort	max	years	12	F						Weighted	females weighted	Baseline	Hazard ratio (HR)	2.62	0				114453			0.331107652	0.439975202	95	0.19	Reported Standard Error			198409	4,966	n.d.	n.d.	1	1	0
Adult mortality among the descendants of immigrants in England and Wales: does a migrant mortality advantage persist beyond the first generation?	95	2002	0.79665556	GBR	United Kingdom|GBR	High-income	Western Europe	0	1991	2012	20	86		Prospective cohort	max	years	21									Baseline	Hazard ratio (HR)	0.73	0				1219.8			0.700591855	0.760642585	95		SE from confidence Interval			555111	47,907	n.d.	n.d.	1	1	1
Adult mortality among the descendants of immigrants in England and Wales: does a migrant mortality advantage persist beyond the first generation?	95	2002	0.79665556	GBR	United Kingdom|GBR	High-income	Western Europe	0	1991	2012	20	86		Prospective cohort	max	years	21									Baseline	Hazard ratio (HR)	0.84	0				1219.8			0.800908575	0.880999432	95		SE from confidence Interval			555111	47,907	n.d.	n.d.	1	1	1
Adult mortality among the descendants of immigrants in England and Wales: does a migrant mortality advantage persist beyond the first generation?	95	2002	0.79665556	GBR	United Kingdom|GBR	High-income	Western Europe	0	1991	2012	20	86		Prospective cohort	max	years	21	M							male	Baseline	Hazard ratio (HR)	0.72	0				1219.8			0.690599739	0.750651891	95		SE from confidence Interval			555111	47,907	n.d.	n.d.	1	1	1
Adult mortality among the descendants of immigrants in England and Wales: does a migrant mortality advantage persist beyond the first generation?	95	2002	0.79665556	GBR	United Kingdom|GBR	High-income	Western Europe	0	1991	2012	20	86		Prospective cohort	max	years	21	M							male	Baseline	Hazard ratio (HR)	0.85	0				1219.8			0.796972293	0.906555983	95		SE from confidence Interval			555111	47,907	n.d.	n.d.	1	1	1
Adult mortality among the descendants of immigrants in England and Wales: does a migrant mortality advantage persist beyond the first generation?	95	2002	0.79665556	GBR	United Kingdom|GBR	High-income	Western Europe	0	1991	2012	20	86		Prospective cohort	max	years	21	F							female	Baseline	Hazard ratio (HR)	0.74	0				1219.8			0.701024891	0.781142021	95		SE from confidence Interval			555111	47,907	n.d.	n.d.	1	1	1
Adult mortality among the descendants of immigrants in England and Wales: does a migrant mortality advantage persist beyond the first generation?	95	2002	0.79665556	GBR	United Kingdom|GBR	High-income	Western Europe	0	1991	2012	20	86		Prospective cohort	max	years	21	F							female	Baseline	Hazard ratio (HR)	0.83	0				1219.8			0.762717364	0.903217931	95		SE from confidence Interval			555111	47,907	n.d.	n.d.	1	1	1
Adult mortality in Matlab, Bangladesh Levels, Trends, socio-demographic differentials & causes of death	161	1984	0.186578302	BGD	Bangladesh|BGD	South Asia	South Asia	0	1982	1985	18	59	0.5	Retrospective cohort	max	years	3		age 40-59	40	59				aged 40-59	Baseline	Mortality rate ratio	1.14	0				25106			0.729624846	1.054607081			SE Predicted			366434	n.d.	n.d.	n.d.	0	1	1
Adult mortality in Matlab, Bangladesh Levels, Trends, socio-demographic differentials & causes of death	161	1998	0.28451594	BGD	Bangladesh|BGD	South Asia	South Asia	0	1996	1999	18	59	0.46	Retrospective cohort	max	years	3		age 40-59	40	59				aged 40-59	Baseline	Mortality rate ratio	1.19	0				30154			0.707830522	0.997646749			SE Predicted			366434	n.d.	n.d.	n.d.	0	1	1
Adult mortality in Russia	62	2000	0.708643648	RUS	Russia|RUS	Central Europe, Eastern Europe, and Central Asia	Eastern Europe	1	1994	2007	18	65	0.48	Retrospective cohort	max	years	14									Baseline	Hazard ratio (HR)	0.79	0		8046	6514	17606			0.644574177	0.96823612	95	0.082	Reported Standard Error			17606	546	n.d.	n.d.	0	1	1
Adult mortality in Russia	62	2000	0.708643648	RUS	Russia|RUS	Central Europe, Eastern Europe, and Central Asia	Eastern Europe	1	1994	2007	18	65	0.48	Retrospective cohort	max	years	14									Baseline	Hazard ratio (HR)	0.85	0		8046	6514	17606			0.69549553	1.038827668	0	0.087	Reported Standard Error			17606	546	n.d.	n.d.	0	1	1
Adult mortality in Russia	62	2000	0.708643648	RUS	Russia|RUS	Central Europe, Eastern Europe, and Central Asia	Eastern Europe	1	1994	2007	18	65	0.48	Retrospective cohort	max	years	14									Baseline	Hazard ratio (HR)	0.6	0		3046	6514	17606			0.412098743	0.873577039	99	0.115	Reported Standard Error			17606	546	n.d.	n.d.	0	1	1
Adult mortality in Russia	62	2000	0.708643648	RUS	Russia|RUS	Central Europe, Eastern Europe, and Central Asia	Eastern Europe	1	1994	2007	18	65	0.48	Retrospective cohort	max	years	14									Baseline	Hazard ratio (HR)	0.65	0		3046	6514	17606			0.448576868	0.94186756	95	0.123	Reported Standard Error			17606	546	n.d.	n.d.	0	1	1
Age-specific modifiable risk factor profiles for cardiovascular disease and all-cause mortality: a nationwide, population-based, prospective cohort study	6	2014	0.668640847	CHN	China|CHN	Southeast Asia, East Asia, and Oceania	East Asia	1	2011	2016	40	54	0.3	Prospective cohort	mean	years	3.8								Age 40-54	Baseline	Hazard ratio (HR)	1.29	0		30067	32986	63053			0.620034655	0.969180384	95		SE from confidence Interval			139925	2154			0	1	0
Age-specific modifiable risk factor profiles for cardiovascular disease and all-cause mortality: a nationwide, population-based, prospective cohort study	6	2014	0.668640847	CHN	China|CHN	Southeast Asia, East Asia, and Oceania	East Asia	1	2011	2016	40	99	0.339	Prospective cohort	mean	years	3.8									Baseline	Hazard ratio (HR)	1.44	0		52280	87645	139925			0.627929117	0.768005613	95		SE from confidence Interval			139925	2154	10.21423106	18.48365566	1	1	0
Age-specific modifiable risk factor profiles for cardiovascular disease and all-cause mortality: a nationwide, population-based, prospective cohort study	6	2014	0.668640847	CHN	China|CHN	Southeast Asia, East Asia, and Oceania	East Asia	1	2011	2016	40	54	1	Prospective cohort	mean	years	3.8								Men, Age 40-54	Baseline	Hazard ratio (HR)	1.45	0				18923			0.49362898	0.963525798	95		SE from confidence Interval			139925	2154			0	0	0
Age-specific modifiable risk factor profiles for cardiovascular disease and all-cause mortality: a nationwide, population-based, prospective cohort study	6	2014	0.668640847	CHN	China|CHN	Southeast Asia, East Asia, and Oceania	East Asia	1	2011	2016	40	54	0	Prospective cohort	mean	years	3.8								Women, Age 40-54	Baseline	Hazard ratio (HR)	1.16	0				44130			0.63431013	1.171608123	95		SE from confidence Interval			139925	2154			0	0	0
Age-specific modifiable risk factor profiles for cardiovascular disease and all-cause mortality: a nationwide, population-based, prospective cohort study	6	2014	0.668640847	CHN	China|CHN	Southeast Asia, East Asia, and Oceania	East Asia	1	2011	2016	40	49	0.339	Prospective cohort	mean	years	3.8								Age 40-49	Baseline	Hazard ratio (HR)	1.5	0				37504			0.471404521	0.942809042	95		SE from confidence Interval			139925	2154			0	1	0
Age-specific modifiable risk factor profiles for cardiovascular disease and all-cause mortality: a nationwide, population-based, prospective cohort study	6	2014	0.668640847	CHN	China|CHN	Southeast Asia, East Asia, and Oceania	East Asia	1	2011	2016	50	59	0.339	Prospective cohort	mean	years	3.8								Age 50-59	Baseline	Hazard ratio (HR)	1.51	0				55954			0.54733411	0.801297137	95		SE from confidence Interval			139925	2154			0	1	0
Age-specific modifiable risk factor profiles for cardiovascular disease and all-cause mortality: a nationwide, population-based, prospective cohort study	6	2014	0.668640847	CHN	China|CHN	Southeast Asia, East Asia, and Oceania	East Asia	1	2011	2016	55	64	0.354	Prospective cohort	mean	years	3.8								Age 55-64	Baseline	Hazard ratio (HR)	1.49	0		15492	37025	52517			0.558596305	0.806360795	95		SE from confidence Interval			139925	2154			0	1	0
Age-specific modifiable risk factor profiles for cardiovascular disease and all-cause mortality: a nationwide, population-based, prospective cohort study	6	2014	0.668640847	CHN	China|CHN	Southeast Asia, East Asia, and Oceania	East Asia	1	2011	2016	55	64	1	Prospective cohort	mean	years	3.8								Men, Age 55-64	Baseline	Hazard ratio (HR)	1.46	0				18574			0.540020442	0.868728538	95		SE from confidence Interval			139925	2154			0	0	0
Age-specific modifiable risk factor profiles for cardiovascular disease and all-cause mortality: a nationwide, population-based, prospective cohort study	6	2014	0.668640847	CHN	China|CHN	Southeast Asia, East Asia, and Oceania	East Asia	1	2011	2016	55	64	0	Prospective cohort	mean	years	3.8								Women, Age 55-64	Baseline	Hazard ratio (HR)	1.5	0				33943			0.502367372	0.884700061	95		SE from confidence Interval			139925	2154			0	0	0
Age-specific modifiable risk factor profiles for cardiovascular disease and all-cause mortality: a nationwide, population-based, prospective cohort study	6	2014	0.668640847	CHN	China|CHN	Southeast Asia, East Asia, and Oceania	East Asia	1	2011	2016	60	69	0.339	Prospective cohort	mean	years	3.8								Age 60-69	Baseline	Hazard ratio (HR)	1.42	0				35166			0.592693952	0.836744403	95		SE from confidence Interval			139925	2154			0	1	0
Age-specific modifiable risk factor profiles for cardiovascular disease and all-cause mortality: a nationwide, population-based, prospective cohort study	6	2014	0.668640847	CHN	China|CHN	Southeast Asia, East Asia, and Oceania	East Asia	1	2011	2016	65	74	0.403	Prospective cohort	mean	years	3.8								Age 65-74	Baseline	Hazard ratio (HR)	1.52	0		6019	14835	20854			0.553250875	0.782331315	95		SE from confidence Interval			139925	2154			0	1	0
Age-specific modifiable risk factor profiles for cardiovascular disease and all-cause mortality: a nationwide, population-based, prospective cohort study	6	2014	0.668640847	CHN	China|CHN	Southeast Asia, East Asia, and Oceania	East Asia	1	2011	2016	65	74	1	Prospective cohort	mean	years	3.8								Men, Age 65-74	Baseline	Hazard ratio (HR)	1.59	0				8405			0.508252853	0.778262181	95		SE from confidence Interval			139925	2154			0	0	0
Age-specific modifiable risk factor profiles for cardiovascular disease and all-cause mortality: a nationwide, population-based, prospective cohort study	6	2014	0.668640847	CHN	China|CHN	Southeast Asia, East Asia, and Oceania	East Asia	1	2011	2016	65	74	0	Prospective cohort	mean	years	3.8								Women, Age 65-74	Baseline	Hazard ratio (HR)	1.41	0				12449			0.527228327	0.954032212	95		SE from confidence Interval			139925	2154			0	0	0
Age-specific modifiable risk factor profiles for cardiovascular disease and all-cause mortality: a nationwide, population-based, prospective cohort study	6	2014	0.668640847	CHN	China|CHN	Southeast Asia, East Asia, and Oceania	East Asia	1	2011	2016	70	99	0.339	Prospective cohort	mean	years	3.8								Age 70+	Baseline	Hazard ratio (HR)	1.62	0				11301			0.512299384	0.74378281	95		SE from confidence Interval			139925	2154			0	1	0
Age-specific modifiable risk factor profiles for cardiovascular disease and all-cause mortality: a nationwide, population-based, prospective cohort study	6	2014	0.668640847	CHN	China|CHN	Southeast Asia, East Asia, and Oceania	East Asia	1	2011	2016	75	99	0.45	Prospective cohort	mean	years	3.8								Age 75+	Baseline	Hazard ratio (HR)	1.4	0		702	2799	3501			0.536673488	0.950678751	95		SE from confidence Interval			139925	2154			0	1	0
Age-specific modifiable risk factor profiles for cardiovascular disease and all-cause mortality: a nationwide, population-based, prospective cohort study	6	2014	0.668640847	CHN	China|CHN	Southeast Asia, East Asia, and Oceania	East Asia	1	2011	2016	75	99	1	Prospective cohort	mean	years	3.8								Men, Age 75+	Baseline	Hazard ratio (HR)	1.2	0				1574			0.605112895	1.147627905	95		SE from confidence Interval			139925	2154			0	0	0
Age-specific modifiable risk factor profiles for cardiovascular disease and all-cause mortality: a nationwide, population-based, prospective cohort study	6	2014	0.668640847	CHN	China|CHN	Southeast Asia, East Asia, and Oceania	East Asia	1	2011	2016	75	99	0	Prospective cohort	mean	years	3.8								Women, Age 75+	Baseline	Hazard ratio (HR)	2.51	0				1927			0.195083326	0.813640214	95		SE from confidence Interval			139925	2154			0	0	0
Ageing of a rural Ethiopian population: who are the survivors?	179	1996	0.158127229	ETH	Ethiopia|ETH	Sub-Saharan Africa	Eastern Sub-Saharan Africa	0	1987	2004	65	99	0.46	Retrospective cohort	max	years	18									Baseline	Hazard ratio (HR)	1.84	0				2231			0.456180467	0.647481953	95		SE from confidence Interval			2231	990	n.d.	n.d.	0	1	1
Ageing of a rural Ethiopian population: who are the survivors?	179	1996	0.158127229	ETH	Ethiopia|ETH	Sub-Saharan Africa	Eastern Sub-Saharan Africa	0	1987	2004	65	99	0.46	Retrospective cohort	max	years	18	F							females	Baseline	Hazard ratio (HR)	1.28	0				1204			0.606995825	1.005528437	95		SE from confidence Interval			2231	990	n.d.	n.d.	0	1	1
Ageing of a rural Ethiopian population: who are the survivors?	179	1996	0.158127229	ETH	Ethiopia|ETH	Sub-Saharan Africa	Eastern Sub-Saharan Africa	0	1987	2004	65	99	0.46	Retrospective cohort	max	years	18	M							males	Baseline	Hazard ratio (HR)	2.26	0				1027			0.365230224	0.536063716	95		SE from confidence Interval			2231	990	n.d.	n.d.	0	1	1
Air Pollution, Social Deprivation, and Mortality: A Multilevel Cohort Study	90	1995	0.820223522	NOR	Norway|NOR	High-income	Western Europe	0	1992	1998	50	74	0.44	Retrospective cohort	max	years	7	M							men	Baseline	Odds ratio (OR)	1.41	0		31009	12963	46715			0.660915685	0.761054426	95		SE from confidence Interval			105359	10,055	402	282	1	0	0
Air Pollution, Social Deprivation, and Mortality: A Multilevel Cohort Study	90	1995	0.820223522	NOR	Norway|NOR	High-income	Western Europe	0	1992	1998	50	74	0.44	Retrospective cohort	max	years	7	M							men	Baseline	Odds ratio (OR)	1.41	0		31009	12963	46715			0.660915685	0.761054426	95		SE from confidence Interval			105359	10,055	402	282	1	0	0
Air Pollution, Social Deprivation, and Mortality: A Multilevel Cohort Study	90	1995	0.820223522	NOR	Norway|NOR	High-income	Western Europe	0	1992	1998	50	74	0.44	Retrospective cohort	max	years	7	M							men	Baseline	Odds ratio (OR)	1.34	0		31009	12963	46715			0.694925144	0.801405609	95		SE from confidence Interval			105359	10,055	402	282	1	0	0
Air Pollution, Social Deprivation, and Mortality: A Multilevel Cohort Study	90	1995	0.820223522	NOR	Norway|NOR	High-income	Western Europe	0	1992	1998	50	74	0.44	Retrospective cohort	max	years	7	F							women	Baseline	Odds ratio (OR)	1.4	0		33845	22459	58644			0.664963812	0.767265936	95		SE from confidence Interval			105359	10,055	239	169	1	0	0
Air Pollution, Social Deprivation, and Mortality: A Multilevel Cohort Study	90	1995	0.820223522	NOR	Norway|NOR	High-income	Western Europe	0	1992	1998	50	74	0.44	Retrospective cohort	max	years	7	F							women	Baseline	Odds ratio (OR)	1.4	0		33845	22459	58644			0.664963812	0.767265936	95		SE from confidence Interval			105359	10,055	239	169	1	0	0
Air Pollution, Social Deprivation, and Mortality: A Multilevel Cohort Study	90	1995	0.820223522	NOR	Norway|NOR	High-income	Western Europe	0	1992	1998	50	74	0.44	Retrospective cohort	max	years	7	F							women	Baseline	Odds ratio (OR)	1.32	0		33845	22459	58644			0.705073598	0.813987405	95		SE from confidence Interval			105359	10,055	239	169	1	0	0
Air pollution and mortality in New Zealand: cohort study	72	1998	0.781730757	NZL	New Zealand|NZL	High-income	Australasia	1	1996	1999	30	74	0.48	Retrospective cohort	max	years	3									Baseline	Odds ratio (OR)	0.93	0				1065645			0.895815012	0.965489513	95		SE from confidence Interval			1065645	20,769	n.d.	n.d.	1	1	0
Air pollution and mortality in New Zealand: cohort study	72	1998	0.781730757	NZL	New Zealand|NZL	High-income	Australasia	1	1996	1999	30	74	0.48	Retrospective cohort	max	years	3									Baseline	Odds ratio (OR)	0.86	0				1065645			0.830505464	0.890542004	95		SE from confidence Interval			1065645	20,769	n.d.	n.d.	1	1	0
Alcohol abstention in early adulthood and premature mortality: Do early life factors, social support, and health explain this association?	95	2000	0.78921896	GBR	United Kingdom|GBR	High-income	Western Europe	0	1991	2009	33	51	0.49	Prospective cohort	max	years	18									Baseline	Hazard ratio (HR)	0.86	0		1054	4169	11469			0.51539401	1.435018617	95		SE from confidence Interval			11469	268	n.d.	n.d.	0	0	0
Alcohol abstention in early adulthood and premature mortality: Do early life factors, social support, and health explain this association?	95	2000	0.78921896	GBR	United Kingdom|GBR	High-income	Western Europe	0	1991	2009	33	51	0.49	Prospective cohort	max	years	18									Baseline	Hazard ratio (HR)	1.24	0		1054	4169	11469			0.680176968	2.260588159	95		SE from confidence Interval			11469	268	n.d.	n.d.	0	1	0
Alcohol abstention in early adulthood and premature mortality: Do early life factors, social support, and health explain this association?	95	2000	0.78921896	GBR	United Kingdom|GBR	High-income	Western Europe	0	1991	2009	33	51	0.49	Prospective cohort	max	years	18									Baseline	Hazard ratio (HR)	1.24	0		1054	4169	11469			0.678677127	2.26558394	95		SE from confidence Interval			11469	268	n.d.	n.d.	0	1	0
Alcohol abstention in early adulthood and premature mortality: Do early life factors, social support, and health explain this association?	95	2000	0.78921896	GBR	United Kingdom|GBR	High-income	Western Europe	0	1991	2009	33	51	0.49	Prospective cohort	max	years	18									Baseline	Hazard ratio (HR)	1.18	0		1054	4169	11469			0.643802656	2.162774549	95		SE from confidence Interval			11469	268	n.d.	n.d.	0	0	0
Alcohol abstention in early adulthood and premature mortality: Do early life factors, social support, and health explain this association?	95	2000	0.78921896	GBR	United Kingdom|GBR	High-income	Western Europe	0	1991	2009	33	51	0.49	Prospective cohort	max	years	18									Baseline	Hazard ratio (HR)	1.07	0		1985	4169	11469			0.73932227	1.548580431	95		SE from confidence Interval			11469	268	n.d.	n.d.	0	0	0
Alcohol abstention in early adulthood and premature mortality: Do early life factors, social support, and health explain this association?	95	2000	0.78921896	GBR	United Kingdom|GBR	High-income	Western Europe	0	1991	2009	33	51	0.49	Prospective cohort	max	years	18									Baseline	Hazard ratio (HR)	0.76	0		1146	4169	11469			0.4523952	1.276759788	95		SE from confidence Interval			11469	268	n.d.	n.d.	0	0	0
Alcohol abstention in early adulthood and premature mortality: Do early life factors, social support, and health explain this association?	95	2000	0.78921896	GBR	United Kingdom|GBR	High-income	Western Europe	0	1991	2009	33	51	0.49	Prospective cohort	max	years	18									Baseline	Hazard ratio (HR)	1.28	0		1985	4169	11469			0.863432304	1.897543087	95		SE from confidence Interval			11469	268	n.d.	n.d.	0	1	0
Alcohol abstention in early adulthood and premature mortality: Do early life factors, social support, and health explain this association?	95	2000	0.78921896	GBR	United Kingdom|GBR	High-income	Western Europe	0	1991	2009	33	51	0.49	Prospective cohort	max	years	18									Baseline	Hazard ratio (HR)	0.9	0		1146	4169	11469			0.509716903	1.589117402	95		SE from confidence Interval			11469	268	n.d.	n.d.	0	1	0
Alcohol abstention in early adulthood and premature mortality: Do early life factors, social support, and health explain this association?	95	2000	0.78921896	GBR	United Kingdom|GBR	High-income	Western Europe	0	1991	2009	33	51	0.49	Prospective cohort	max	years	18									Baseline	Hazard ratio (HR)	1.28	0		1985	4169	11469			0.866149373	1.891590585	95		SE from confidence Interval			11469	268	n.d.	n.d.	0	1	0
Alcohol abstention in early adulthood and premature mortality: Do early life factors, social support, and health explain this association?	95	2000	0.78921896	GBR	United Kingdom|GBR	High-income	Western Europe	0	1991	2009	33	51	0.49	Prospective cohort	max	years	18									Baseline	Hazard ratio (HR)	0.91	0		1146	4169	11469			0.513767335	1.611819092	95		SE from confidence Interval			11469	268	n.d.	n.d.	0	1	0
Alcohol abstention in early adulthood and premature mortality: Do early life factors, social support, and health explain this association?	95	2000	0.78921896	GBR	United Kingdom|GBR	High-income	Western Europe	0	1991	2009	33	51	0.49	Prospective cohort	max	years	18									Baseline	Hazard ratio (HR)	1.26	0		1985	4169	11469			0.849491827	1.868882019	95		SE from confidence Interval			11469	268	n.d.	n.d.	0	0	0
Alcohol abstention in early adulthood and premature mortality: Do early life factors, social support, and health explain this association?	95	2000	0.78921896	GBR	United Kingdom|GBR	High-income	Western Europe	0	1991	2009	33	51	0.49	Prospective cohort	max	years	18									Baseline	Hazard ratio (HR)	0.86	0		1146	4169	11469			0.489900652	1.509693847	95		SE from confidence Interval			11469	268	n.d.	n.d.	0	0	0
Alcohol abstention in early adulthood and premature mortality: Do early life factors, social support, and health explain this association?	95	2000	0.78921896	GBR	United Kingdom|GBR	High-income	Western Europe	0	1991	2009	33	51	0.49	Prospective cohort	max	years	18									Baseline	Hazard ratio (HR)	2.12	0		4169	1532	11469			0.339165967	0.656018384	95		SE from confidence Interval			11469	268	n.d.	n.d.	0	0	0
Alcohol abstention in early adulthood and premature mortality: Do early life factors, social support, and health explain this association?	95	2000	0.78921896	GBR	United Kingdom|GBR	High-income	Western Europe	0	1991	2009	33	51	0.49	Prospective cohort	max	years	18									Baseline	Hazard ratio (HR)	1.07	0		4169	1584	11469			0.62890335	1.388828232	95		SE from confidence Interval			11469	268	n.d.	n.d.	0	0	0
Alcohol abstention in early adulthood and premature mortality: Do early life factors, social support, and health explain this association?	95	2000	0.78921896	GBR	United Kingdom|GBR	High-income	Western Europe	0	1991	2009	33	51	0.49	Prospective cohort	max	years	18									Baseline	Hazard ratio (HR)	1.34	0		4169	1532	11469			0.501868477	1.109686966	95		SE from confidence Interval			11469	268	n.d.	n.d.	0	1	0
Alcohol abstention in early adulthood and premature mortality: Do early life factors, social support, and health explain this association?	95	2000	0.78921896	GBR	United Kingdom|GBR	High-income	Western Europe	0	1991	2009	33	51	0.49	Prospective cohort	max	years	18									Baseline	Hazard ratio (HR)	0.84	0		4169	1584	11469			0.793650794	1.785714286	95		SE from confidence Interval			11469	268	n.d.	n.d.	0	1	0
Alcohol abstention in early adulthood and premature mortality: Do early life factors, social support, and health explain this association?	95	2000	0.78921896	GBR	United Kingdom|GBR	High-income	Western Europe	0	1991	2009	33	51	0.49	Prospective cohort	max	years	18									Baseline	Hazard ratio (HR)	1.31	0		4169	1532	11469			0.514125536	1.133413114	95		SE from confidence Interval			11469	268	n.d.	n.d.	0	1	0
Alcohol abstention in early adulthood and premature mortality: Do early life factors, social support, and health explain this association?	95	2000	0.78921896	GBR	United Kingdom|GBR	High-income	Western Europe	0	1991	2009	33	51	0.49	Prospective cohort	max	years	18									Baseline	Hazard ratio (HR)	0.83	0		4169	1584	11469			0.799186696	1.816333401	95		SE from confidence Interval			11469	268	n.d.	n.d.	0	1	0
Alcohol abstention in early adulthood and premature mortality: Do early life factors, social support, and health explain this association?	95	2000	0.78921896	GBR	United Kingdom|GBR	High-income	Western Europe	0	1991	2009	33	51	0.49	Prospective cohort	max	years	18									Baseline	Hazard ratio (HR)	1.14	0		4169	1532	11469			0.584795322	1.315789474	95		SE from confidence Interval			11469	268	n.d.	n.d.	0	0	0
Alcohol abstention in early adulthood and premature mortality: Do early life factors, social support, and health explain this association?	95	2000	0.78921896	GBR	United Kingdom|GBR	High-income	Western Europe	0	1991	2009	33	51	0.49	Prospective cohort	max	years	18									Baseline	Hazard ratio (HR)	0.81	0		4169	1584	11469			0.821356968	1.855658334	95		SE from confidence Interval			11469	268	n.d.	n.d.	0	0	0
Alcohol�s Collateral Damage: Childhood Exposure to Problem Drinkers and Subsequent Adult Mortality Risk	102	2000	0.79231665	USA	United States|USA	High-income	High-income North America	1	1988	2011	18	99	0.47	Retrospective cohort	max	years	23									Baseline	Hazard ratio (HR)	0.98	1	years of education			1219.8			0.71988458	1.146528482			SE from p-value			41308	13293			1	1	0
Alcohol�s Collateral Damage: Childhood Exposure to Problem Drinkers and Subsequent Adult Mortality Risk	102	2000	0.79231665	USA	United States|USA	High-income	High-income North America	1	1988	2011	18	99	0.47	Retrospective cohort	max	years	23									Baseline	Hazard ratio (HR)	0.98	1	years of education			1219.8			0.71988458	1.146528482			SE from p-value			41308	13293			1	1	1
Alcohol�s Collateral Damage: Childhood Exposure to Problem Drinkers and Subsequent Adult Mortality Risk	102	2000	0.79231665	USA	United States|USA	High-income	High-income North America	1	1988	2011	18	99	0.47	Retrospective cohort	max	years	23									Baseline	Hazard ratio (HR)	0.98	1	years of education			1219.8			0.71988458	1.146528482			SE from p-value			41308	13293			1	1	1
Alcohol�s Collateral Damage: Childhood Exposure to Problem Drinkers and Subsequent Adult Mortality Risk	102	2000	0.79231665	USA	United States|USA	High-income	High-income North America	1	1988	2011	18	99	0.47	Retrospective cohort	max	years	23									Baseline	Hazard ratio (HR)	0.98	1	years of education			1219.8			0.71988458	1.146528482			SE from p-value			41308	13293			0	1	1
Alcohol�s Collateral Damage: Childhood Exposure to Problem Drinkers and Subsequent Adult Mortality Risk	102	2000	0.79231665	USA	United States|USA	High-income	High-income North America	1	1988	2011	18	99	0.47	Retrospective cohort	max	years	23									Baseline	Hazard ratio (HR)	0.98	1	years of education			1219.8			0.71988458	1.146528482			SE from p-value			41308	13293			0	1	1
Alcohol�s Collateral Damage: Childhood Exposure to Problem Drinkers and Subsequent Adult Mortality Risk	102	2000	0.79231665	USA	United States|USA	High-income	High-income North America	1	1988	2011	18	99	0.47	Retrospective cohort	max	years	23									Baseline	Hazard ratio (HR)	0.99	1	years of education			1219.8			0.757228592	1.200348474			SE from p-value			41308	13293			0	1	1
All-Cause and Cause-Specific Mortality of Immigrants and Native Born in the United States	102	1984	0.759316396	USA	United States|USA	High-income	High-income North America	1	1979	1989	25	99	0.47	Retrospective cohort	max	years	9									Baseline	Relative risk (RR)	1.32	0				301183			0.723888701	0.792830483	95		SE from confidence Interval			301183	33,995	n.d.	n.d.	1	1	1
All-Cause and Cause-Specific Mortality of Immigrants and Native Born in the United States	102	1984	0.759316396	USA	United States|USA	High-income	High-income North America	1	1979	1989	25	99	0.47	Retrospective cohort	max	years	9									Baseline	Relative risk (RR)	1.3	0				301183			0.731542815	0.808860348	95		SE from confidence Interval			301183	33,995	n.d.	n.d.	1	1	1
All-Cause and Cause-Specific Mortality of Immigrants and Native Born in the United States	102	1984	0.759316396	USA	United States|USA	High-income	High-income North America	1	1979	1989	25	99	0.47	Retrospective cohort	max	years	9									Baseline	Relative risk (RR)	1.17	0				301183			0.818923312	0.892041465	95		SE from confidence Interval			301183	33,995	n.d.	n.d.	1	1	1
All-Cause and Cause-Specific Mortality of Immigrants and Native Born in the United States	102	1984	0.759316396	USA	United States|USA	High-income	High-income North America	1	1979	1989	25	99	0.47	Retrospective cohort	max	years	9									Baseline	Relative risk (RR)	1.13	0				301183			0.839150707	0.933261066	95		SE from confidence Interval			301183	33,995	n.d.	n.d.	1	1	1
All-Cause and Cause-Specific Mortality of Immigrants and Native Born in the United States	102	1984	0.759316396	USA	United States|USA	High-income	High-income North America	1	1979	1989	25	99	0.47	Retrospective cohort	max	years	9	M							men	Baseline	Relative risk (RR)	1.33	0				141323			0.707935693	0.798551461	95		SE from confidence Interval			301183	33,995	n.d.	n.d.	1	1	1
All-Cause and Cause-Specific Mortality of Immigrants and Native Born in the United States	102	1984	0.759316396	USA	United States|USA	High-income	High-income North America	1	1979	1989	25	99	0.47	Retrospective cohort	max	years	9	M							men	Baseline	Relative risk (RR)	1.34	0				141323			0.700506961	0.795019805	95		SE from confidence Interval			301183	33,995	n.d.	n.d.	1	1	1
All-Cause and Cause-Specific Mortality of Immigrants and Native Born in the United States	102	1984	0.759316396	USA	United States|USA	High-income	High-income North America	1	1979	1989	25	99	0.47	Retrospective cohort	max	years	9	M							men	Baseline	Relative risk (RR)	1.22	0				141323			0.773916729	0.868132678	95		SE from confidence Interval			301183	33,995	n.d.	n.d.	1	1	1
All-Cause and Cause-Specific Mortality of Immigrants and Native Born in the United States	102	1984	0.759316396	USA	United States|USA	High-income	High-income North America	1	1979	1989	25	99	0.47	Retrospective cohort	max	years	9	M							men	Baseline	Relative risk (RR)	1.19	0				141323			0.785620247	0.898862805	95		SE from confidence Interval			301183	33,995	n.d.	n.d.	1	1	1
All-Cause and Cause-Specific Mortality of Immigrants and Native Born in the United States	102	1984	0.759316396	USA	United States|USA	High-income	High-income North America	1	1979	1989	25	99	0.47	Retrospective cohort	max	years	9	F							women	Baseline	Relative risk (RR)	1.28	0				159860			0.728120448	0.838256314	95		SE from confidence Interval			301183	33,995	n.d.	n.d.	1	1	1
All-Cause and Cause-Specific Mortality of Immigrants and Native Born in the United States	102	1984	0.759316396	USA	United States|USA	High-income	High-income North America	1	1979	1989	25	99	0.47	Retrospective cohort	max	years	9	F							women	Baseline	Relative risk (RR)	1.22	0				159860			0.761278813	0.882544465	95		SE from confidence Interval			301183	33,995	n.d.	n.d.	1	1	1
All-Cause and Cause-Specific Mortality of Immigrants and Native Born in the United States	102	1984	0.759316396	USA	United States|USA	High-income	High-income North America	1	1979	1989	25	99	0.47	Retrospective cohort	max	years	9	F							women	Baseline	Relative risk (RR)	1.11	0				159860			0.838150779	0.968348958	95		SE from confidence Interval			301183	33,995	n.d.	n.d.	1	1	1
All-Cause and Cause-Specific Mortality of Immigrants and Native Born in the United States	102	1984	0.759316396	USA	United States|USA	High-income	High-income North America	1	1979	1989	25	99	0.47	Retrospective cohort	max	years	9	F							women	Baseline	Relative risk (RR)	1.04	0				159860			0.886263892	1.043206456	95		SE from confidence Interval			301183	33,995	n.d.	n.d.	1	1	1
All-Cause and Cause-specific Death Rates by Educational Status for Two Million People in Two American Cancer Society Cohorts, 1959�1996	102	1966	0.662202683	USA	United States|USA	High-income	High-income North America	0	1959	1972	45	108	0.44	Retrospective cohort	max	years	13	M								Baseline	Mortality rate ratio	1.25	0		86228	107215	445126			0.784219357	0.816098193	95		SE from confidence Interval			1022310	182,537	2,367.00	2,952.70	1	0	0
All-Cause and Cause-specific Death Rates by Educational Status for Two Million People in Two American Cancer Society Cohorts, 1959�1996	102	1966	0.662202683	USA	United States|USA	High-income	High-income North America	0	1959	1972	45	108	0.44	Retrospective cohort	max	years	13	M								Baseline	Mortality rate ratio	1.27	0		86228	91714	445126			0.772110768	0.802995199	95		SE from confidence Interval			1022310	182,537	2,367.00	2,924.40	1	0	0
All-Cause and Cause-specific Death Rates by Educational Status for Two Million People in Two American Cancer Society Cohorts, 1959�1996	102	1966	0.662202683	USA	United States|USA	High-income	High-income North America	0	1959	1972	45	108	0.44	Retrospective cohort	max	years	13	M								Baseline	Mortality rate ratio	1.19	0		86228	79910	445126			0.819411619	0.861794979	95		SE from confidence Interval			1022310	182,537	2,367.00	2,726.30	1	0	0
All-Cause and Cause-specific Death Rates by Educational Status for Two Million People in Two American Cancer Society Cohorts, 1959�1996	102	1966	0.662202683	USA	United States|USA	High-income	High-income North America	0	1959	1972	45	108	0.44	Retrospective cohort	max	years	13	M								Baseline	Mortality rate ratio	1.17	0		86228	80059	445126			0.836705137	0.873083621	95		SE from confidence Interval			1022310	182,537	2,367.00	2,719.60	1	0	0
All-Cause and Cause-specific Death Rates by Educational Status for Two Million People in Two American Cancer Society Cohorts, 1959�1996	102	1966	0.662202683	USA	United States|USA	High-income	High-income North America	0	1959	1972	45	108	0.44	Retrospective cohort	max	years	13	M								Baseline	Mortality rate ratio	1.14	0		86228	107215	445126			0.861936288	0.892719727	95		SE from confidence Interval			1022310	182,537	2,367.00	2,952.70	1	0	0
All-Cause and Cause-specific Death Rates by Educational Status for Two Million People in Two American Cancer Society Cohorts, 1959�1996	102	1966	0.662202683	USA	United States|USA	High-income	High-income North America	0	1959	1972	45	108	0.44	Retrospective cohort	max	years	13	M								Baseline	Mortality rate ratio	1.16	0		86228	91714	445126			0.847331658	0.877062593	95		SE from confidence Interval			1022310	182,537	2,367.00	2,924.40	1	0	0
All-Cause and Cause-specific Death Rates by Educational Status for Two Million People in Two American Cancer Society Cohorts, 1959�1996	102	1966	0.662202683	USA	United States|USA	High-income	High-income North America	0	1959	1972	45	108	0.44	Retrospective cohort	max	years	13	M								Baseline	Mortality rate ratio	1.11	0		86228	79910	445126			0.880922788	0.92133209	95		SE from confidence Interval			1022310	182,537	2,367.00	2,726.30	1	0	0
All-Cause and Cause-specific Death Rates by Educational Status for Two Million People in Two American Cancer Society Cohorts, 1959�1996	102	1966	0.662202683	USA	United States|USA	High-income	High-income North America	0	1959	1972	45	108	0.44	Retrospective cohort	max	years	13	M								Baseline	Mortality rate ratio	1.1	0		86228	80059	445126			0.888750731	0.929896598	95		SE from confidence Interval			1022310	182,537	2,367.00	2,719.60	1	0	0
All-Cause and Cause-specific Death Rates by Educational Status for Two Million People in Two American Cancer Society Cohorts, 1959�1996	102	1966	0.662202683	USA	United States|USA	High-income	High-income North America	0	1959	1972	45	108	0.44	Retrospective cohort	max	years	13	F								Baseline	Mortality rate ratio	1.32	0		82280	103659	577184			0.737673478	0.778014996	95		SE from confidence Interval			1022310	182,537	1,254.60	1,667.90	1	0	0
All-Cause and Cause-specific Death Rates by Educational Status for Two Million People in Two American Cancer Society Cohorts, 1959�1996	102	1966	0.662202683	USA	United States|USA	High-income	High-income North America	0	1959	1972	45	108	0.44	Retrospective cohort	max	years	13	F								Baseline	Mortality rate ratio	1.19	0		82280	115778	577184			0.819411619	0.861794979	95		SE from confidence Interval			1022310	182,537	1,254.60	1,483.90	1	0	0
All-Cause and Cause-specific Death Rates by Educational Status for Two Million People in Two American Cancer Society Cohorts, 1959�1996	102	1966	0.662202683	USA	United States|USA	High-income	High-income North America	0	1959	1972	45	108	0.44	Retrospective cohort	max	years	13	F								Baseline	Mortality rate ratio	1.16	0		82280	149484	577184			0.840055059	0.884659753	95		SE from confidence Interval			1022310	182,537	1,254.60	1,447.50	1	0	0
All-Cause and Cause-specific Death Rates by Educational Status for Two Million People in Two American Cancer Society Cohorts, 1959�1996	102	1966	0.662202683	USA	United States|USA	High-income	High-income North America	0	1959	1972	45	108	0.44	Retrospective cohort	max	years	13	F								Baseline	Mortality rate ratio	1.08	0		82280	125983	577184			0.900553264	0.952013451	95		SE from confidence Interval			1022310	182,537	1,254.60	1,328.50	1	0	0
All-Cause and Cause-specific Death Rates by Educational Status for Two Million People in Two American Cancer Society Cohorts, 1959�1996	102	1966	0.662202683	USA	United States|USA	High-income	High-income North America	0	1959	1972	45	108	0.44	Retrospective cohort	max	years	13	F								Baseline	Mortality rate ratio	1.24	0		82280	103659	577184			0.784090181	0.82945077	95		SE from confidence Interval			1022310	182,537	1,254.60	1,667.90	1	0	0
All-Cause and Cause-specific Death Rates by Educational Status for Two Million People in Two American Cancer Society Cohorts, 1959�1996	102	1966	0.662202683	USA	United States|USA	High-income	High-income North America	0	1959	1972	45	108	0.44	Retrospective cohort	max	years	13	F								Baseline	Mortality rate ratio	1.15	0		82280	115778	577184			0.843378733	0.896564779	95		SE from confidence Interval			1022310	182,537	1,254.60	1,483.90	1	0	0
All-Cause and Cause-specific Death Rates by Educational Status for Two Million People in Two American Cancer Society Cohorts, 1959�1996	102	1966	0.662202683	USA	United States|USA	High-income	High-income North America	0	1959	1972	45	108	0.44	Retrospective cohort	max	years	13	F								Baseline	Mortality rate ratio	1.13	0		82280	149484	577184			0.861765105	0.908770474	95		SE from confidence Interval			1022310	182,537	1,254.60	1,447.50	1	0	0
All-Cause and Cause-specific Death Rates by Educational Status for Two Million People in Two American Cancer Society Cohorts, 1959�1996	102	1966	0.662202683	USA	United States|USA	High-income	High-income North America	0	1959	1972	45	108	0.44	Retrospective cohort	max	years	13	F								Baseline	Mortality rate ratio	1.06	0		82280	125983	577184			0.917063689	0.970484875	95		SE from confidence Interval			1022310	182,537	1,254.60	1,328.50	1	0	0
All-Cause and Cause-specific Death Rates by Educational Status for Two Million People in Two American Cancer Society Cohorts, 1959�1996	102	1989	0.763095783	USA	United States|USA	High-income	High-income North America	0	1982	1996	45	111	0.43	Retrospective cohort	max	years	14	M								Baseline	Mortality rate ratio	1.57	0		93866	37177	499265			0.622942225	0.651257781	95		SE from confidence Interval			1162316	230,819	2,353.60	1,381.30	1	0	0
All-Cause and Cause-specific Death Rates by Educational Status for Two Million People in Two American Cancer Society Cohorts, 1959�1996	102	1989	0.763095783	USA	United States|USA	High-income	High-income North America	0	1982	1996	45	111	0.43	Retrospective cohort	max	years	14	M								Baseline	Mortality rate ratio	1.59	0		93866	43495	499265			0.615192762	0.642975661	95		SE from confidence Interval			1162316	230,819	2,285.30	1,381.30	1	0	0
All-Cause and Cause-specific Death Rates by Educational Status for Two Million People in Two American Cancer Society Cohorts, 1959�1996	102	1989	0.763095783	USA	United States|USA	High-income	High-income North America	0	1982	1996	45	111	0.43	Retrospective cohort	max	years	14	M								Baseline	Mortality rate ratio	1.37	0		93866	133164	499265			0.716678592	0.743420331	95		SE from confidence Interval			1162316	230,819	1,881.60	1,381.30	1	0	0
All-Cause and Cause-specific Death Rates by Educational Status for Two Million People in Two American Cancer Society Cohorts, 1959�1996	102	1989	0.763095783	USA	United States|USA	High-income	High-income North America	0	1982	1996	45	111	0.43	Retrospective cohort	max	years	14	M								Baseline	Mortality rate ratio	1.3	0		93866	102615	499265			0.754633033	0.784110886	95		SE from confidence Interval			1162316	230,819	1,791.30	1,381.30	1	0	0
All-Cause and Cause-specific Death Rates by Educational Status for Two Million People in Two American Cancer Society Cohorts, 1959�1996	102	1989	0.763095783	USA	United States|USA	High-income	High-income North America	0	1982	1996	45	111	0.43	Retrospective cohort	max	years	14	M								Baseline	Mortality rate ratio	1.09	0		93866	88948	499265			0.896719016	0.938621774	95		SE from confidence Interval			1162316	230,819	1,506.10	1,381.30	1	0	0
All-Cause and Cause-specific Death Rates by Educational Status for Two Million People in Two American Cancer Society Cohorts, 1959�1996	102	1989	0.763095783	USA	United States|USA	High-income	High-income North America	0	1982	1996	45	111	0.43	Retrospective cohort	max	years	14	M								Baseline	Mortality rate ratio	1.28	0		93866	37177	499265			0.763149087	0.799780243	95		SE from confidence Interval			1162316	230,819	2,353.60	1,381.30	1	0	0
All-Cause and Cause-specific Death Rates by Educational Status for Two Million People in Two American Cancer Society Cohorts, 1959�1996	102	1989	0.763095783	USA	United States|USA	High-income	High-income North America	0	1982	1996	45	111	0.43	Retrospective cohort	max	years	14	M								Baseline	Mortality rate ratio	1.3	0		93866	43495	499265			0.754633033	0.784110886	95		SE from confidence Interval			1162316	230,819	2,285.30	1,381.30	1	0	0
All-Cause and Cause-specific Death Rates by Educational Status for Two Million People in Two American Cancer Society Cohorts, 1959�1996	102	1989	0.763095783	USA	United States|USA	High-income	High-income North America	0	1982	1996	45	111	0.43	Retrospective cohort	max	years	14	M								Baseline	Mortality rate ratio	1.2	0		93866	133164	499265			0.816078187	0.850953323	95		SE from confidence Interval			1162316	230,819	1,881.60	1,381.30	1	0	0
All-Cause and Cause-specific Death Rates by Educational Status for Two Million People in Two American Cancer Society Cohorts, 1959�1996	102	1989	0.763095783	USA	United States|USA	High-income	High-income North America	0	1982	1996	45	111	0.43	Retrospective cohort	max	years	14	M								Baseline	Mortality rate ratio	1.16	0		93866	102615	499265			0.84376393	0.88077112	95		SE from confidence Interval			1162316	230,819	1,791.30	1,381.30	1	0	0
All-Cause and Cause-specific Death Rates by Educational Status for Two Million People in Two American Cancer Society Cohorts, 1959�1996	102	1989	0.763095783	USA	United States|USA	High-income	High-income North America	0	1982	1996	45	111	0.43	Retrospective cohort	max	years	14	M								Baseline	Mortality rate ratio	1.04	0		93866	88948	499265			0.938803841	0.984823637	95		SE from confidence Interval			1162316	230,819	1,506.10	1,381.30	1	0	0
All-Cause and Cause-specific Death Rates by Educational Status for Two Million People in Two American Cancer Society Cohorts, 1959�1996	102	1989	0.763095783	USA	United States|USA	High-income	High-income North America	0	1982	1996	45	111	0.43	Retrospective cohort	max	years	14	F								Baseline	Mortality rate ratio	1.33	0		69167	36942	663051			0.729596817	0.774843131	95		SE from confidence Interval			1162316	230,819	1,287.30	854.2	1	0	0
All-Cause and Cause-specific Death Rates by Educational Status for Two Million People in Two American Cancer Society Cohorts, 1959�1996	102	1989	0.763095783	USA	United States|USA	High-income	High-income North America	0	1982	1996	45	111	0.43	Retrospective cohort	max	years	14	F								Baseline	Mortality rate ratio	1.31	0		69167	55786	663051			0.743304573	0.783954042	95		SE from confidence Interval			1162316	230,819	1,215.60	854.2	1	0	0
All-Cause and Cause-specific Death Rates by Educational Status for Two Million People in Two American Cancer Society Cohorts, 1959�1996	102	1989	0.763095783	USA	United States|USA	High-income	High-income North America	0	1982	1996	45	111	0.43	Retrospective cohort	max	years	14	F								Baseline	Mortality rate ratio	1.17	0		69167	242285	663051			0.836552272	0.873243161	95		SE from confidence Interval			1162316	230,819	1,008.60	854.2	1	0	0
All-Cause and Cause-specific Death Rates by Educational Status for Two Million People in Two American Cancer Society Cohorts, 1959�1996	102	1989	0.763095783	USA	United States|USA	High-income	High-income North America	0	1982	1996	45	111	0.43	Retrospective cohort	max	years	14	F								Baseline	Mortality rate ratio	1.09	0		69167	161586	663051			0.892518904	0.943038842	95		SE from confidence Interval			1162316	230,819	942.6	854.2	1	0	0
All-Cause and Cause-specific Death Rates by Educational Status for Two Million People in Two American Cancer Society Cohorts, 1959�1996	102	1989	0.763095783	USA	United States|USA	High-income	High-income North America	0	1982	1996	45	111	0.43	Retrospective cohort	max	years	14	F								Baseline	Mortality rate ratio	1.02	0		69167	97285	663051			0.951968934	1.009664021	95		SE from confidence Interval			1162316	230,819	870.5	854.2	1	0	0
All-Cause and Cause-specific Death Rates by Educational Status for Two Million People in Two American Cancer Society Cohorts, 1959�1996	102	1989	0.763095783	USA	United States|USA	High-income	High-income North America	0	1982	1996	45	111	0.43	Retrospective cohort	max	years	14	F								Baseline	Mortality rate ratio	1.18	0		69167	36942	663051			0.822786197	0.872868835	95		SE from confidence Interval			1162316	230,819	1,287.30	854.2	1	0	0
All-Cause and Cause-specific Death Rates by Educational Status for Two Million People in Two American Cancer Society Cohorts, 1959�1996	102	1989	0.763095783	USA	United States|USA	High-income	High-income North America	0	1982	1996	45	111	0.43	Retrospective cohort	max	years	14	F								Baseline	Mortality rate ratio	1.16	0		69167	55786	663051			0.836547507	0.888369034	95		SE from confidence Interval			1162316	230,819	1,215.60	854.2	1	0	0
All-Cause and Cause-specific Death Rates by Educational Status for Two Million People in Two American Cancer Society Cohorts, 1959�1996	102	1989	0.763095783	USA	United States|USA	High-income	High-income North America	0	1982	1996	45	111	0.43	Retrospective cohort	max	years	14	F								Baseline	Mortality rate ratio	1.09	0		69167	242285	663051			0.896719016	0.938621774	95		SE from confidence Interval			1162316	230,819	1,008.60	854.2	1	0	0
All-Cause and Cause-specific Death Rates by Educational Status for Two Million People in Two American Cancer Society Cohorts, 1959�1996	102	1989	0.763095783	USA	United States|USA	High-income	High-income North America	0	1982	1996	45	111	0.43	Retrospective cohort	max	years	14	F								Baseline	Mortality rate ratio	1.04	0		69167	161586	663051			0.934190526	0.989686993	95		SE from confidence Interval			1162316	230,819	942.6	854.2	1	0	0
All-Cause and Cause-specific Death Rates by Educational Status for Two Million People in Two American Cancer Society Cohorts, 1959�1996	102	1989	0.763095783	USA	United States|USA	High-income	High-income North America	0	1982	1996	45	111	0.43	Retrospective cohort	max	years	14	F								Baseline	Mortality rate ratio	1.01	0		69167	97285	663051			0.961114201	1.019957928	95		SE from confidence Interval			1162316	230,819	870.5	854.2	1	0	0
Allostatic load and subsequent all-cause mortality: which biological markers drive the relationship? Findings from a UK birth cohort	95	2008	0.812039287	GBR	United Kingdom|GBR	High-income	Western Europe	1	2002	2013	44	45	0.5	Prospective cohort	median	years	10.5									Baseline	Hazard ratio (HR)	1.01	0		1672	2922	8113			0.550723175	1.780015976	95		SE from confidence Interval			8113	132	n.d.	n.d.	0	1	0
Allostatic load and subsequent all-cause mortality: which biological markers drive the relationship? Findings from a UK birth cohort	95	2008	0.812039287	GBR	United Kingdom|GBR	High-income	Western Europe	1	2002	2013	44	45	0.5	Prospective cohort	median	years	10.5									Baseline	Hazard ratio (HR)	1.31	0		1672	2420	8113			0.423658536	1.375439357	95		SE from confidence Interval			8113	132	n.d.	n.d.	0	1	0
Allostatic load and subsequent all-cause mortality: which biological markers drive the relationship? Findings from a UK birth cohort	95	2008	0.812039287	GBR	United Kingdom|GBR	High-income	Western Europe	1	2002	2013	44	45	0.5	Prospective cohort	median	years	10.5									Baseline	Hazard ratio (HR)	0.93	0		1672	2922	8113			0.590688869	1.957380763	95		SE from confidence Interval			8113	132	n.d.	n.d.	0	1	0
Allostatic load and subsequent all-cause mortality: which biological markers drive the relationship? Findings from a UK birth cohort	95	2008	0.812039287	GBR	United Kingdom|GBR	High-income	Western Europe	1	2002	2013	44	45	0.5	Prospective cohort	median	years	10.5									Baseline	Hazard ratio (HR)	1.02	0		1672	2420	8113			0.505954223	1.899714911	95		SE from confidence Interval			8113	132	n.d.	n.d.	0	1	0
An Evolutionary Life-History Framework for Understanding Sex Differences in Human Mortality Rates	102	1999	0.788544535	USA	United States|USA	High-income	High-income North America	1	1999	1999	25	64	0.49	Cross sectional	max	years	1									Baseline	Mortality rate ratio	3.16	0		73448232	17266667	134833509			0.310827967	0.322185318			SE Predicted			134833509	492,988	203.3	643.1	0	0	0
An Evolutionary Life-History Framework for Understanding Sex Differences in Human Mortality Rates	102	1999	0.788544535	USA	United States|USA	High-income	High-income North America	1	1999	1999	25	64	0.49	Cross sectional	max	years	1									Baseline	Mortality rate ratio	2.39	0		73448232	44118610	134833509			0.408600233	0.428455368			SE Predicted			134833509	492,988	203.3	484.9	0	0	0
An Evolutionary Life-History Framework for Understanding Sex Differences in Human Mortality Rates	102	1999	0.788544535	USA	United States|USA	High-income	High-income North America	1	1999	1999	25	64	0.49	Cross sectional	max	years	1		age 25-34	25	34				25-34 y old	Baseline	Mortality rate ratio	3.84	0		20617808	4433942	36084064			0.255757716	0.265160486			SE Predicted			134833509	492,988	53	203.6	0	0	0
An Evolutionary Life-History Framework for Understanding Sex Differences in Human Mortality Rates	102	1999	0.788544535	USA	United States|USA	High-income	High-income North America	1	1999	1999	25	64	0.49	Cross sectional	max	years	1		age 25-34	25	34				25-34 y old	Baseline	Mortality rate ratio	2.98	0		20617808	11032314	36084064			0.327854498	0.343468035			SE Predicted			134833509	492,988	53	157.9	0	0	0
An Evolutionary Life-History Framework for Understanding Sex Differences in Human Mortality Rates	102	1999	0.788544535	USA	United States|USA	High-income	High-income North America	1	1999	1999	25	64	0.49	Cross sectional	max	years	1		age 35-44	35	44				35-44 y old	Baseline	Mortality rate ratio	3.42	0		23301906	4933222	42608999			0.286675968	0.298233551			SE Predicted			134833509	492,988	106.9	365.8	0	0	0
An Evolutionary Life-History Framework for Understanding Sex Differences in Human Mortality Rates	102	1999	0.788544535	USA	United States|USA	High-income	High-income North America	1	1999	1999	25	64	0.49	Cross sectional	max	years	1		age 35-44	35	44				35-44 y old	Baseline	Mortality rate ratio	2.48	0		23301906	14378871	42608999			0.392385209	0.414365902			SE Predicted			134833509	492,988	106.9	265.5	0	0	0
An Evolutionary Life-History Framework for Understanding Sex Differences in Human Mortality Rates	102	1999	0.788544535	USA	United States|USA	High-income	High-income North America	1	1999	1999	25	64	0.49	Cross sectional	max	years	1		age 45-54	45	54				45-54 y old	Baseline	Mortality rate ratio	2.72	0		19422054	3819020	33842243			0.358305988	0.377231652			SE Predicted			134833509	492,988	262.1	712.7	0	0	0
An Evolutionary Life-History Framework for Understanding Sex Differences in Human Mortality Rates	102	1999	0.788544535	USA	United States|USA	High-income	High-income North America	1	1999	1999	25	64	0.49	Cross sectional	max	years	1		age 45-54	45	54				45-54 y old	Baseline	Mortality rate ratio	2.19	0		19422054	10601169	33842243			0.442256182	0.471452407			SE Predicted			134833509	492,988	262.1	574.1	0	0	0
An Evolutionary Life-History Framework for Understanding Sex Differences in Human Mortality Rates	102	1999	0.788544535	USA	United States|USA	High-income	High-income North America	1	1999	1999	25	64	0.49	Cross sectional	max	years	1		age 55-64	55	64				55-64 y old	Baseline	Mortality rate ratio	2.24	0		10106464	4080483	22298203			0.431806022	0.461546294			SE Predicted			134833509	492,988	619.6	1,390.60	0	0	0
An Evolutionary Life-History Framework for Understanding Sex Differences in Human Mortality Rates	102	1999	0.788544535	USA	United States|USA	High-income	High-income North America	1	1999	1999	25	64	0.49	Cross sectional	max	years	1		age 55-64	55	64				55-64 y old	Baseline	Mortality rate ratio	1.94	0		10106464	8111256	22298203			0.496019092	0.535671015			SE Predicted			134833509	492,988	619.6	1,201.80	0	0	0
An Evolutionary Life-History Framework for Understanding Sex Differences in Human Mortality Rates	102	1999	0.788544535	USA	United States|USA	High-income	High-income North America	1	1999	1999	25	64	0.49	Cross sectional	max	years	1									Baseline	Mortality rate ratio	2.67	0		73448232	17266667	134833509			0.366661884	0.382570706			SE Predicted			134833509	492,988	219.1	585.3	1	0	0
An Evolutionary Life-History Framework for Understanding Sex Differences in Human Mortality Rates	102	1999	0.788544535	USA	United States|USA	High-income	High-income North America	1	1999	1999	25	64	0.49	Cross sectional	max	years	1									Baseline	Mortality rate ratio	2.17	0		73448232	44118610	134833509			0.448944012	0.473029634			SE Predicted			134833509	492,988	219.1	474.5	1	0	0
An Evolutionary Life-History Framework for Understanding Sex Differences in Human Mortality Rates	102	1999	0.788544535	USA	United States|USA	High-income	High-income North America	1	1999	1999	25	64	0.49	Cross sectional	max	years	1	M	age 25-64	25	64				male 25-64 y old	Baseline	Mortality rate ratio	3.21	0		36256957	8790283	66309181			0.30545485	0.317718797			SE Predicted			134833509	492,988	252	808.1	0	0	0
An Evolutionary Life-History Framework for Understanding Sex Differences in Human Mortality Rates	102	1999	0.788544535	USA	United States|USA	High-income	High-income North America	1	1999	1999	25	64	0.49	Cross sectional	max	years	1	M	age 25-64	25	64				male 25-64 y old	Baseline	Mortality rate ratio	2.44	0		36256957	21261941	66309181			0.399360149	0.420586784			SE Predicted			134833509	492,988	252	614.2	0	0	0
An Evolutionary Life-History Framework for Understanding Sex Differences in Human Mortality Rates	102	1999	0.788544535	USA	United States|USA	High-income	High-income North America	1	1999	1999	25	64	0.49	Cross sectional	max	years	1	M	age 25-34	25	34				male 25-34 y old	Baseline	Mortality rate ratio	3.95	0		9786644	2371126	17920066			0.248269314	0.258156322			SE Predicted			134833509	492,988	69.7	275.1	0	0	0
An Evolutionary Life-History Framework for Understanding Sex Differences in Human Mortality Rates	102	1999	0.788544535	USA	United States|USA	High-income	High-income North America	1	1999	1999	25	64	0.49	Cross sectional	max	years	1	M	age 25-34	25	34				male 25-34 y old	Baseline	Mortality rate ratio	3.09	0		9786644	5762296	17920066			0.31564693	0.331803888			SE Predicted			134833509	492,988	69.7	215.1	0	0	0
An Evolutionary Life-History Framework for Understanding Sex Differences in Human Mortality Rates	102	1999	0.788544535	USA	United States|USA	High-income	High-income North America	1	1999	1999	25	64	0.49	Cross sectional	max	years	1	M	age 35-44	35	44				male 35-44 y old	Baseline	Mortality rate ratio	3.59	0		11276235	2629132	21187418			0.272778751	0.284446481			SE Predicted			134833509	492,988	129	463	0	0	0
An Evolutionary Life-History Framework for Understanding Sex Differences in Human Mortality Rates	102	1999	0.788544535	USA	United States|USA	High-income	High-income North America	1	1999	1999	25	64	0.49	Cross sectional	max	years	1	M	age 35-44	35	44				male 35-44 y old	Baseline	Mortality rate ratio	2.68	0		11276235	7282051	21187418			0.362812264	0.383750057			SE Predicted			134833509	492,988	129	345.1	0	0	0
An Evolutionary Life-History Framework for Understanding Sex Differences in Human Mortality Rates	102	1999	0.788544535	USA	United States|USA	High-income	High-income North America	1	1999	1999	25	64	0.49	Cross sectional	max	years	1	M	age 45-54	45	54				male 45-54 y old	Baseline	Mortality rate ratio	3.05	0		9974085	1855186	16562700			0.319584266	0.336368201			SE Predicted			134833509	492,988	312.3	952.4	0	0	0
An Evolutionary Life-History Framework for Understanding Sex Differences in Human Mortality Rates	102	1999	0.788544535	USA	United States|USA	High-income	High-income North America	1	1999	1999	25	64	0.49	Cross sectional	max	years	1	M	age 45-54	45	54				male 45-54 y old	Baseline	Mortality rate ratio	2.55	0		9974085	4733429	16562700			0.380334465	0.404346751			SE Predicted			134833509	492,988	312.3	795.5	0	0	0
An Evolutionary Life-History Framework for Understanding Sex Differences in Human Mortality Rates	102	1999	0.788544535	USA	United States|USA	High-income	High-income North America	1	1999	1999	25	64	0.49	Cross sectional	max	years	1	M	age 55-64	55	64				male 55-64 y old	Baseline	Mortality rate ratio	2.41	0		5219993	1934839	10638997			0.400806451	0.429567297			SE Predicted			134833509	492,988	744	1,792.00	0	0	0
An Evolutionary Life-History Framework for Understanding Sex Differences in Human Mortality Rates	102	1999	0.788544535	USA	United States|USA	High-income	High-income North America	1	1999	1999	25	64	0.49	Cross sectional	max	years	1	M	age 55-64	55	64				male 55-64 y old	Baseline	Mortality rate ratio	2.14	0		5219993	3484165	10638997			0.449406512	0.485884553			SE Predicted			134833509	492,988	744	1,590.00	0	0	0
An Evolutionary Life-History Framework for Understanding Sex Differences in Human Mortality Rates	102	1999	0.788544535	USA	United States|USA	High-income	High-income North America	1	1999	1999	25	64	0.49	Cross sectional	max	years	1	M	age 25-64	25	64				male 25-64 y old	Baseline	Mortality rate ratio	2.89	0		36256957	8790283	66309181			0.338538239	0.353668666			SE Predicted			134833509	492,988	264.2	763.7	1	0	0
An Evolutionary Life-History Framework for Understanding Sex Differences in Human Mortality Rates	102	1999	0.788544535	USA	United States|USA	High-income	High-income North America	1	1999	1999	25	64	0.49	Cross sectional	max	years	1	M	age 25-64	25	64				male 25-64 y old	Baseline	Mortality rate ratio	2.41	0		36256957	21261941	66309181			0.404201131	0.42595958			SE Predicted			134833509	492,988	264.2	636.7	1	0	0
An Evolutionary Life-History Framework for Understanding Sex Differences in Human Mortality Rates	102	1999	0.788544535	USA	United States|USA	High-income	High-income North America	1	1999	1999	25	64	0.49	Cross sectional	max	years	1	F	age 25-64	25	64				female 25-64 y old	Baseline	Mortality rate ratio	3.03	0		37191275	8476384	68524328			0.323256211	0.336951865			SE Predicted			134833509	492,988	155.9	471.9	0	0	0
An Evolutionary Life-History Framework for Understanding Sex Differences in Human Mortality Rates	102	1999	0.788544535	USA	United States|USA	High-income	High-income North America	1	1999	1999	25	64	0.49	Cross sectional	max	years	1	F	age 25-64	25	64				female 25-64 y old	Baseline	Mortality rate ratio	2.34	0		37191275	22856669	68524328			0.416022395	0.438986915			SE Predicted			134833509	492,988	155.9	364.7	0	0	0
An Evolutionary Life-History Framework for Understanding Sex Differences in Human Mortality Rates	102	1999	0.788544535	USA	United States|USA	High-income	High-income North America	1	1999	1999	25	64	0.49	Cross sectional	max	years	1	F	age 25-34	25	34				female 25-34 y old	Baseline	Mortality rate ratio	3.21	0		10831164	2062816	18163998			0.304145736	0.319086333			SE Predicted			134833509	492,988	37.8	121.5	0	0	0
An Evolutionary Life-History Framework for Understanding Sex Differences in Human Mortality Rates	102	1999	0.788544535	USA	United States|USA	High-income	High-income North America	1	1999	1999	25	64	0.49	Cross sectional	max	years	1	F	age 25-34	25	34				female 25-34 y old	Baseline	Mortality rate ratio	2.52	0		10831164	5270018	18163998			0.384888541	0.40913246			SE Predicted			134833509	492,988	37.8	95.4	0	0	0
An Evolutionary Life-History Framework for Understanding Sex Differences in Human Mortality Rates	102	1999	0.788544535	USA	United States|USA	High-income	High-income North America	1	1999	1999	25	64	0.49	Cross sectional	max	years	1	F	age 35-44	35	44				female 35-44 y old	Baseline	Mortality rate ratio	2.96	0		12025671	2304090	21421581			0.329379054	0.346513852			SE Predicted			134833509	492,988	86.2	254.9	0	0	0
An Evolutionary Life-History Framework for Understanding Sex Differences in Human Mortality Rates	102	1999	0.788544535	USA	United States|USA	High-income	High-income North America	1	1999	1999	25	64	0.49	Cross sectional	max	years	1	F	age 35-44	35	44				female 35-44 y old	Baseline	Mortality rate ratio	2.13	0		12025671	7091820	21421581			0.453228178	0.486321971			SE Predicted			134833509	492,988	86.2	183.8	0	0	0
An Evolutionary Life-History Framework for Understanding Sex Differences in Human Mortality Rates	102	1999	0.788544535	USA	United States|USA	High-income	High-income North America	1	1999	1999	25	64	0.49	Cross sectional	max	years	1	F	age 45-54	45	54				female 45-54 y old	Baseline	Mortality rate ratio	2.33	0		9447969	1963834	17279543			0.415134061	0.443710586			SE Predicted			134833509	492,988	209	486.3	0	0	0
An Evolutionary Life-History Framework for Understanding Sex Differences in Human Mortality Rates	102	1999	0.788544535	USA	United States|USA	High-income	High-income North America	1	1999	1999	25	64	0.49	Cross sectional	max	years	1	F	age 45-54	45	54				female 45-54 y old	Baseline	Mortality rate ratio	1.89	0		9447969	5867740	17279543			0.507828574	0.551263525			SE Predicted			134833509	492,988	209	395.4	0	0	0
An Evolutionary Life-History Framework for Understanding Sex Differences in Human Mortality Rates	102	1999	0.788544535	USA	United States|USA	High-income	High-income North America	1	1999	1999	25	64	0.49	Cross sectional	max	years	1	F	age 55-64	55	64				female 55-64 y old	Baseline	Mortality rate ratio	2.11	0		4886471	2145644	11659206			0.455793343	0.492795929			SE Predicted			134833509	492,988	486.6	1,028.60	0	0	0
An Evolutionary Life-History Framework for Understanding Sex Differences in Human Mortality Rates	102	1999	0.788544535	USA	United States|USA	High-income	High-income North America	1	1999	1999	25	64	0.49	Cross sectional	max	years	1	F	age 55-64	55	64				female 55-64 y old	Baseline	Mortality rate ratio	1.87	0		4886471	4627091	11659206			0.511721285	0.558834623			SE Predicted			134833509	492,988	486.6	909.5	0	0	0
An Evolutionary Life-History Framework for Understanding Sex Differences in Human Mortality Rates	102	1999	0.788544535	USA	United States|USA	High-income	High-income North America	1	1999	1999	25	64	0.49	Cross sectional	max	years	1	F	age 25-64	25	64				female 25-64 y old	Baseline	Mortality rate ratio	2.37	0		37191275	8476384	68524328			0.410895997	0.433282749			SE Predicted			134833509	492,988	172.6	409.9	1	0	0
An Evolutionary Life-History Framework for Understanding Sex Differences in Human Mortality Rates	102	1999	0.788544535	USA	United States|USA	High-income	High-income North America	1	1999	1999	25	64	0.49	Cross sectional	max	years	1	F	age 25-64	25	64				female 25-64 y old	Baseline	Mortality rate ratio	1.95	0		37191275	22856669	68524328			0.496551695	0.529622355			SE Predicted			134833509	492,988	172.6	337.3	1	0	0
An Examination of Urban Versus Rural Mortality in China Using Community and Individual Data	6	1996	0.512033996	CHN	China|CHN	Southeast Asia, East Asia, and Oceania	East Asia	0	1989	2004	50	99	0.48	Retrospective cohort	max	years	15									Baseline	Hazard ratio (HR)	1.27	0				13325			0.656310826	0.944676235			SE Predicted			13325	778	n.d.	n.d.	1	1	0
An Examination of Urban Versus Rural Mortality in China Using Community and Individual Data	6	1996	0.512033996	CHN	China|CHN	Southeast Asia, East Asia, and Oceania	East Asia	0	1989	2004	50	99	0.48	Retrospective cohort	max	years	15									Baseline	Hazard ratio (HR)	1.11	0				13325			0.731459735	1.10959277			SE Predicted			13325	778	n.d.	n.d.	1	1	0
An Examination of Urban Versus Rural Mortality in China Using Community and Individual Data	6	1996	0.512033996	CHN	China|CHN	Southeast Asia, East Asia, and Oceania	East Asia	0	1989	2004	50	99	0.48	Retrospective cohort	max	years	15									Baseline	Hazard ratio (HR)	1.1	0				13325			0.736712625	1.121802794			SE Predicted			13325	778	n.d.	n.d.	1	1	0
An Examination of Urban Versus Rural Mortality in China Using Community and Individual Data	6	1996	0.512033996	CHN	China|CHN	Southeast Asia, East Asia, and Oceania	East Asia	0	1989	2004	50	99	0.48	Retrospective cohort	max	years	15									Baseline	Hazard ratio (HR)	0.99	0				13325			0.799668771	1.275908336			SE Predicted			13325	778	n.d.	n.d.	1	1	0
An Examination of Urban Versus Rural Mortality in China Using Community and Individual Data	6	1996	0.512033996	CHN	China|CHN	Southeast Asia, East Asia, and Oceania	East Asia	0	1989	2004	50	99	0.48	Retrospective cohort	max	years	15									Baseline	Hazard ratio (HR)	1.12	0				13325			0.726278681	1.097641853			SE Predicted			13325	778	n.d.	n.d.	1	1	0
An Examination of Urban Versus Rural Mortality in China Using Community and Individual Data	6	1996	0.512033996	CHN	China|CHN	Southeast Asia, East Asia, and Oceania	East Asia	0	1989	2004	50	99	0.48	Retrospective cohort	max	years	15									Baseline	Hazard ratio (HR)	1.01	0				13325			0.787468083	1.244870835			SE Predicted			13325	778	n.d.	n.d.	1	1	0
An Exploration of the Influence of Household Poverty Spells on Mortality Risk	102	1982	0.752971768	USA	United States|USA	High-income	High-income North America	1	1972	1992	25	99	0.46	Retrospective cohort	max	years	21									Baseline	Odds ratio (OR)	0.62	0		1502	1669	6151			0.430929058	0.892026177			SE from p-value			6151	1,193	n.d.	n.d.	1	1	0
An Exploration of the Influence of Household Poverty Spells on Mortality Risk	102	1982	0.752971768	USA	United States|USA	High-income	High-income North America	1	1972	1992	25	99	0.46	Retrospective cohort	max	years	21									Baseline	Odds ratio (OR)	0.59	0		1680	1669	6151			0.394854972	0.881589508			SE from p-value			6151	1,193	n.d.	n.d.	1	1	0
An exploratory discrete-time multilevel analysis of the effect of social support on the survival of elderly people in China	6	2005	0.588052194	CHN	China|CHN	Southeast Asia, East Asia, and Oceania	East Asia	0	2002	2008	60	99	0.43	Retrospective cohort	max	years	6									Baseline	Odds ratio (OR)	0.95	0		5240	8695	13935			0.886284126	1.018296473	90		SE from confidence Interval			13935	8,387	n.d.	n.d.	1	1	0
An exploratory discrete-time multilevel analysis of the effect of social support on the survival of elderly people in China	6	2005	0.588052194	CHN	China|CHN	Southeast Asia, East Asia, and Oceania	East Asia	0	2002	2008	60	99	0.43	Retrospective cohort	max	years	6							Urban areas	Urban areas	Baseline	Odds ratio (OR)	0.94	0		2747	3265	6012			0.712023272	1.240970675			SE Predicted			13935	8,387	n.d.	n.d.	1	1	0
An exploratory discrete-time multilevel analysis of the effect of social support on the survival of elderly people in China	6	2005	0.588052194	CHN	China|CHN	Southeast Asia, East Asia, and Oceania	East Asia	0	2002	2008	60	99	0.43	Retrospective cohort	max	years	6							Rural areas	Rural areas	Baseline	Odds ratio (OR)	0.95	0		2504	5419	7923			0.729924122	1.236429887			SE Predicted			13935	8,387	n.d.	n.d.	1	1	0
Are major behavioral and sociodemographic risk factors for mortality additive or multiplicative in their effects?	102	2000	0.79231665	USA	United States|USA	High-income	High-income North America	1	1988	2011	25	84	0.49	Prospective cohort	max	years	24							Non obese	non obese	Baseline	Relative risk (RR)	1.52	0		24943	11661	36604			0.615946621	0.702699666	95		SE from confidence Interval			35604	5,369	n.d.	n.d.	0	0	0
Are major behavioral and sociodemographic risk factors for mortality additive or multiplicative in their effects?	102	2000	0.79231665	USA	United States|USA	High-income	High-income North America	1	1988	2011	25	84	0.49	Prospective cohort	max	years	24							Non smokers	non smokers	Baseline	Relative risk (RR)	1.66	0		24943	11661	36604			0.54539606	0.665383194	95		SE from confidence Interval			35604	5,369	n.d.	n.d.	0	0	0
Are major behavioral and sociodemographic risk factors for mortality additive or multiplicative in their effects?	102	2000	0.79231665	USA	United States|USA	High-income	High-income North America	1	1988	2011	25	84	0.49	Prospective cohort	max	years	24	F							females	Baseline	Relative risk (RR)	1.49	0		24943	11661	36604			0.621355772	0.724915067	95		SE from confidence Interval			35604	5,369	n.d.	n.d.	0	0	0
Are major behavioral and sociodemographic risk factors for mortality additive or multiplicative in their effects?	102	2000	0.79231665	USA	United States|USA	High-income	High-income North America	1	1988	2011	25	84	0.49	Prospective cohort	max	years	24						White		whites	Baseline	Relative risk (RR)	1.46	0		24943	11661	36604			0.626432675	0.748893198	95		SE from confidence Interval			35604	5,369	n.d.	n.d.	0	0	0
Are there educational differences in the association between self-rated health and mortality in Norway? The HUNT Study	90	1994	0.815414668	NOR	Norway|NOR	High-income	Western Europe	0	1984	2004	25	101	0.49	Retrospective cohort	median	days	6861	M						With good health	men with good health	Baseline	Hazard ratio (HR)	0.92	0				27749			0.857471029	0.987088743	95		SE from confidence Interval			56788	17,066	n.d.	n.d.	1	0	0
Are there educational differences in the association between self-rated health and mortality in Norway? The HUNT Study	90	1994	0.815414668	NOR	Norway|NOR	High-income	Western Europe	0	1984	2004	25	101	0.49	Retrospective cohort	median	days	6861	M						With good health	men with good health	Baseline	Hazard ratio (HR)	0.82	0				27749			0.762042709	0.882365242	95		SE from confidence Interval			56788	17,066	n.d.	n.d.	1	0	0
Are there educational differences in the association between self-rated health and mortality in Norway? The HUNT Study	90	1994	0.815414668	NOR	Norway|NOR	High-income	Western Europe	0	1984	2004	25	101	0.49	Retrospective cohort	median	days	6861	M						With good health	men with good health	Baseline	Hazard ratio (HR)	0.74	0				27749			0.655939893	0.834832591	95		SE from confidence Interval			56788	17,066	n.d.	n.d.	1	0	0
Are there educational differences in the association between self-rated health and mortality in Norway? The HUNT Study	90	1994	0.815414668	NOR	Norway|NOR	High-income	Western Europe	0	1984	2004	25	101	0.49	Retrospective cohort	median	days	6861	M						With good health	men with good health	Baseline	Hazard ratio (HR)	0.93	0				27749			0.867446252	0.997064657	95		SE from confidence Interval			56788	17,066	n.d.	n.d.	1	0	1
Are there educational differences in the association between self-rated health and mortality in Norway? The HUNT Study	90	1994	0.815414668	NOR	Norway|NOR	High-income	Western Europe	0	1984	2004	25	101	0.49	Retrospective cohort	median	days	6861	M						With good health	men with good health	Baseline	Hazard ratio (HR)	0.84	0				27749			0.781997442	0.902304741	95		SE from confidence Interval			56788	17,066	n.d.	n.d.	1	0	1
Are there educational differences in the association between self-rated health and mortality in Norway? The HUNT Study	90	1994	0.815414668	NOR	Norway|NOR	High-income	Western Europe	0	1984	2004	25	101	0.49	Retrospective cohort	median	days	6861	M						With good health	men with good health	Baseline	Hazard ratio (HR)	0.76	0				27749			0.675800989	0.854689486	95		SE from confidence Interval			56788	17,066	n.d.	n.d.	1	0	1
Are there educational differences in the association between self-rated health and mortality in Norway? The HUNT Study	90	1994	0.815414668	NOR	Norway|NOR	High-income	Western Europe	0	1984	2004	25	101	0.49	Retrospective cohort	median	days	6861	M						With good health	men with good health	Baseline	Hazard ratio (HR)	0.94	0				27749			0.87242237	1.012812177	95		SE from confidence Interval			56788	17,066	n.d.	n.d.	1	0	1
Are there educational differences in the association between self-rated health and mortality in Norway? The HUNT Study	90	1994	0.815414668	NOR	Norway|NOR	High-income	Western Europe	0	1984	2004	25	101	0.49	Retrospective cohort	median	days	6861	M						With good health	men with good health	Baseline	Hazard ratio (HR)	0.83	0				27749			0.772019823	0.8923346	95		SE from confidence Interval			56788	17,066	n.d.	n.d.	1	0	1
Are there educational differences in the association between self-rated health and mortality in Norway? The HUNT Study	90	1994	0.815414668	NOR	Norway|NOR	High-income	Western Europe	0	1984	2004	25	101	0.49	Retrospective cohort	median	days	6861	M						With good health	men with good health	Baseline	Hazard ratio (HR)	0.76	0				27749			0.674747883	0.856023434	95		SE from confidence Interval			56788	17,066	n.d.	n.d.	1	0	1
Are there educational differences in the association between self-rated health and mortality in Norway? The HUNT Study	90	1994	0.815414668	NOR	Norway|NOR	High-income	Western Europe	0	1984	2004	25	101	0.49	Retrospective cohort	median	days	6861	M						With good health	men with good health	Baseline	Hazard ratio (HR)	0.94	0				27749			0.87242237	1.012812177	95		SE from confidence Interval			56788	17,066	n.d.	n.d.	1	0	1
Are there educational differences in the association between self-rated health and mortality in Norway? The HUNT Study	90	1994	0.815414668	NOR	Norway|NOR	High-income	Western Europe	0	1984	2004	25	101	0.49	Retrospective cohort	median	days	6861	M						With good health	men with good health	Baseline	Hazard ratio (HR)	0.83	0				27749			0.767718843	0.897333713	95		SE from confidence Interval			56788	17,066	n.d.	n.d.	1	0	1
Are there educational differences in the association between self-rated health and mortality in Norway? The HUNT Study	90	1994	0.815414668	NOR	Norway|NOR	High-income	Western Europe	0	1984	2004	25	101	0.49	Retrospective cohort	median	days	6861	M						With good health	men with good health	Baseline	Hazard ratio (HR)	0.76	0				27749			0.679764665	0.849705831	95		SE from confidence Interval			56788	17,066	n.d.	n.d.	1	0	1
Are there educational differences in the association between self-rated health and mortality in Norway? The HUNT Study	90	1994	0.815414668	NOR	Norway|NOR	High-income	Western Europe	0	1984	2004	25	101	0.49	Retrospective cohort	median	days	6861	M						With good health	men with good health	Baseline	Hazard ratio (HR)	0.95	0				27749			0.883079893	1.021991337	95		SE from confidence Interval			56788	17,066	n.d.	n.d.	1	0	1
Are there educational differences in the association between self-rated health and mortality in Norway? The HUNT Study	90	1994	0.815414668	NOR	Norway|NOR	High-income	Western Europe	0	1984	2004	25	101	0.49	Retrospective cohort	median	days	6861	M						With good health	men with good health	Baseline	Hazard ratio (HR)	0.87	0				27749			0.806905679	0.938027851	95		SE from confidence Interval			56788	17,066	n.d.	n.d.	1	0	1
Are there educational differences in the association between self-rated health and mortality in Norway? The HUNT Study	90	1994	0.815414668	NOR	Norway|NOR	High-income	Western Europe	0	1984	2004	25	101	0.49	Retrospective cohort	median	days	6861	M						With good health	men with good health	Baseline	Hazard ratio (HR)	0.82	0				27749			0.730434653	0.920547782	95		SE from confidence Interval			56788	17,066	n.d.	n.d.	1	0	1
Are there educational differences in the association between self-rated health and mortality in Norway? The HUNT Study	90	1994	0.815414668	NOR	Norway|NOR	High-income	Western Europe	0	1984	2004	25	101	0.49	Retrospective cohort	median	days	6861	F						With good health	women with good health	Baseline	Hazard ratio (HR)	0.86	0				29039			0.792630031	0.933096112	95		SE from confidence Interval			56788	17,066	n.d.	n.d.	1	0	0
Are there educational differences in the association between self-rated health and mortality in Norway? The HUNT Study	90	1994	0.815414668	NOR	Norway|NOR	High-income	Western Europe	0	1984	2004	25	101	0.49	Retrospective cohort	median	days	6861	F						With good health	women with good health	Baseline	Hazard ratio (HR)	0.77	0				29039			0.694689156	0.853475249	95		SE from confidence Interval			56788	17,066	n.d.	n.d.	1	0	0
Are there educational differences in the association between self-rated health and mortality in Norway? The HUNT Study	90	1994	0.815414668	NOR	Norway|NOR	High-income	Western Europe	0	1984	2004	25	101	0.49	Retrospective cohort	median	days	6861	F						With good health	women with good health	Baseline	Hazard ratio (HR)	0.64	0				29039			0.525940098	0.778795915	95		SE from confidence Interval			56788	17,066	n.d.	n.d.	1	0	0
Are there educational differences in the association between self-rated health and mortality in Norway? The HUNT Study	90	1994	0.815414668	NOR	Norway|NOR	High-income	Western Europe	0	1984	2004	25	101	0.49	Retrospective cohort	median	days	6861	F						With good health	women with good health	Baseline	Hazard ratio (HR)	0.86	0				29039			0.792630031	0.933096112	95		SE from confidence Interval			56788	17,066	n.d.	n.d.	1	0	1
Are there educational differences in the association between self-rated health and mortality in Norway? The HUNT Study	90	1994	0.815414668	NOR	Norway|NOR	High-income	Western Europe	0	1984	2004	25	101	0.49	Retrospective cohort	median	days	6861	F						With good health	women with good health	Baseline	Hazard ratio (HR)	0.77	0				29039			0.694689156	0.853475249	95		SE from confidence Interval			56788	17,066	n.d.	n.d.	1	0	1
Are there educational differences in the association between self-rated health and mortality in Norway? The HUNT Study	90	1994	0.815414668	NOR	Norway|NOR	High-income	Western Europe	0	1984	2004	25	101	0.49	Retrospective cohort	median	days	6861	F						With good health	women with good health	Baseline	Hazard ratio (HR)	0.64	0				29039			0.525940098	0.778795915	95		SE from confidence Interval			56788	17,066	n.d.	n.d.	1	0	1
Are there educational differences in the association between self-rated health and mortality in Norway? The HUNT Study	90	1994	0.815414668	NOR	Norway|NOR	High-income	Western Europe	0	1984	2004	25	101	0.49	Retrospective cohort	median	days	6861	F						With good health	women with good health	Baseline	Hazard ratio (HR)	0.86	0				29039			0.792630031	0.933096112	95		SE from confidence Interval			56788	17,066	n.d.	n.d.	1	0	1
Are there educational differences in the association between self-rated health and mortality in Norway? The HUNT Study	90	1994	0.815414668	NOR	Norway|NOR	High-income	Western Europe	0	1984	2004	25	101	0.49	Retrospective cohort	median	days	6861	F						With good health	women with good health	Baseline	Hazard ratio (HR)	0.77	0				29039			0.694689156	0.853475249	95		SE from confidence Interval			56788	17,066	n.d.	n.d.	1	0	1
Are there educational differences in the association between self-rated health and mortality in Norway? The HUNT Study	90	1994	0.815414668	NOR	Norway|NOR	High-income	Western Europe	0	1984	2004	25	101	0.49	Retrospective cohort	median	days	6861	F						With good health	women with good health	Baseline	Hazard ratio (HR)	0.64	0				29039			0.527558479	0.776406818	95		SE from confidence Interval			56788	17,066	n.d.	n.d.	1	0	1
Are there educational differences in the association between self-rated health and mortality in Norway? The HUNT Study	90	1994	0.815414668	NOR	Norway|NOR	High-income	Western Europe	0	1984	2004	25	101	0.49	Retrospective cohort	median	days	6861	F						With good health	women with good health	Baseline	Hazard ratio (HR)	0.86	0				29039			0.792630031	0.933096112	95		SE from confidence Interval			56788	17,066	n.d.	n.d.	1	0	1
Are there educational differences in the association between self-rated health and mortality in Norway? The HUNT Study	90	1994	0.815414668	NOR	Norway|NOR	High-income	Western Europe	0	1984	2004	25	101	0.49	Retrospective cohort	median	days	6861	F						With good health	women with good health	Baseline	Hazard ratio (HR)	0.77	0				29039			0.694689156	0.853475249	95		SE from confidence Interval			56788	17,066	n.d.	n.d.	1	0	1
Are there educational differences in the association between self-rated health and mortality in Norway? The HUNT Study	90	1994	0.815414668	NOR	Norway|NOR	High-income	Western Europe	0	1984	2004	25	101	0.49	Retrospective cohort	median	days	6861	F						With good health	women with good health	Baseline	Hazard ratio (HR)	0.64	0				29039			0.525940098	0.778795915	95		SE from confidence Interval			56788	17,066	n.d.	n.d.	1	0	1
Are there educational differences in the association between self-rated health and mortality in Norway? The HUNT Study	90	1994	0.815414668	NOR	Norway|NOR	High-income	Western Europe	0	1984	2004	25	101	0.49	Retrospective cohort	median	days	6861	F						With good health	women with good health	Baseline	Hazard ratio (HR)	0.87	0				29039			0.798366754	0.94806052	95		SE from confidence Interval			56788	17,066	n.d.	n.d.	1	0	1
Are there educational differences in the association between self-rated health and mortality in Norway? The HUNT Study	90	1994	0.815414668	NOR	Norway|NOR	High-income	Western Europe	0	1984	2004	25	101	0.49	Retrospective cohort	median	days	6861	F						With good health	women with good health	Baseline	Hazard ratio (HR)	0.8	0				29039			0.719550421	0.889444271	95		SE from confidence Interval			56788	17,066	n.d.	n.d.	1	0	1
Are there educational differences in the association between self-rated health and mortality in Norway? The HUNT Study	90	1994	0.815414668	NOR	Norway|NOR	High-income	Western Europe	0	1984	2004	25	101	0.49	Retrospective cohort	median	days	6861	F						With good health	women with good health	Baseline	Hazard ratio (HR)	0.69	0				29039			0.568390585	0.837628231	95		SE from confidence Interval			56788	17,066	n.d.	n.d.	1	0	1
Area-level socioeconomic context, total mortality and cause-specific mortality in Spain: Heterogeneous findings depending on the level of geographic aggregation	92	2004	0.71488623	ESP	Spain|ESP	High-income	Western Europe	1	2001	2008	25	99		Retrospective cohort	max	years	7		age 25-64	25	64				people 25-64 y o	Baseline	Mortality rate ratio	1.06	0				1219.8			0.689082477	1.291567366			SE Predicted			1.96E+08	2,400,000	238	253	1	1	0
Area-level socioeconomic context, total mortality and cause-specific mortality in Spain: Heterogeneous findings depending on the level of geographic aggregation	92	2004	0.71488623	ESP	Spain|ESP	High-income	Western Europe	1	2001	2008	25	99		Retrospective cohort	max	years	7		age 25-64	25	64				people 25-64 y o	Baseline	Mortality rate ratio	1.26	0				1219.8			0.609341784	1.033708173			SE Predicted			1.96E+08	2,400,000	238	299	1	1	0
Area-level socioeconomic context, total mortality and cause-specific mortality in Spain: Heterogeneous findings depending on the level of geographic aggregation	92	2004	0.71488623	ESP	Spain|ESP	High-income	Western Europe	1	2001	2008	25	99		Retrospective cohort	max	years	7		age 25-64	25	64				people 25-64 y o	Baseline	Mortality rate ratio	1.37	0				1219.8			0.572434666	0.930749774			SE Predicted			1.96E+08	2,400,000	238	325	1	1	0
Area-level socioeconomic context, total mortality and cause-specific mortality in Spain: Heterogeneous findings depending on the level of geographic aggregation	92	2004	0.71488623	ESP	Spain|ESP	High-income	Western Europe	1	2001	2008	25	99		Retrospective cohort	max	years	7		age 25-64	25	64				people 25-64 y o	Baseline	Mortality rate ratio	1.59	0				1219.8			0.510098747	0.775445883			SE Predicted			1.96E+08	2,400,000	238	378	1	1	0
Area-level socioeconomic context, total mortality and cause-specific mortality in Spain: Heterogeneous findings depending on the level of geographic aggregation	92	2004	0.71488623	ESP	Spain|ESP	High-income	Western Europe	1	2001	2008	25	99		Retrospective cohort	max	years	7		age 25-64	25	64				people 25-64 y o	Baseline	Mortality rate ratio	2.11	0				1219.8			0.404746222	0.554947994			SE Predicted			1.96E+08	2,400,000	238	501	1	1	0
Area-level socioeconomic context, total mortality and cause-specific mortality in Spain: Heterogeneous findings depending on the level of geographic aggregation	92	2004	0.71488623	ESP	Spain|ESP	High-income	Western Europe	1	2001	2008	25	99		Retrospective cohort	max	years	7		age ?65	65	99				people 65 y o or more	Baseline	Mortality rate ratio	1.04	0				1219.8			0.698104141	1.324381504			SE Predicted			1.96E+08	2,400,000	4,044	4,200	1	1	0
Area-level socioeconomic context, total mortality and cause-specific mortality in Spain: Heterogeneous findings depending on the level of geographic aggregation	92	2004	0.71488623	ESP	Spain|ESP	High-income	Western Europe	1	2001	2008	25	99		Retrospective cohort	max	years	7		age ?65	65	99				people 65 y o or more	Baseline	Mortality rate ratio	1.09	0				1219.8			0.67593562	1.245207337			SE Predicted			1.96E+08	2,400,000	4,044	4,409	1	1	0
Area-level socioeconomic context, total mortality and cause-specific mortality in Spain: Heterogeneous findings depending on the level of geographic aggregation	92	2004	0.71488623	ESP	Spain|ESP	High-income	Western Europe	1	2001	2008	25	99		Retrospective cohort	max	years	7		age ?65	65	99				people 65 y o or more	Baseline	Mortality rate ratio	1.12	0				1219.8			0.663234975	1.201978044			SE Predicted			1.96E+08	2,400,000	4,044	4,525	1	1	0
Area-level socioeconomic context, total mortality and cause-specific mortality in Spain: Heterogeneous findings depending on the level of geographic aggregation	92	2004	0.71488623	ESP	Spain|ESP	High-income	Western Europe	1	2001	2008	25	99		Retrospective cohort	max	years	7		age ?65	65	99				people 65 y o or more	Baseline	Mortality rate ratio	1.18	0				1219.8			0.639099654	1.123744044			SE Predicted			1.96E+08	2,400,000	4,044	4,766	1	1	0
Area-level socioeconomic context, total mortality and cause-specific mortality in Spain: Heterogeneous findings depending on the level of geographic aggregation	92	2004	0.71488623	ESP	Spain|ESP	High-income	Western Europe	1	2001	2008	25	99		Retrospective cohort	max	years	7		age ?65	65	99				people 65 y o or more	Baseline	Mortality rate ratio	1.34	0				1219.8			0.582074477	0.956779467			SE Predicted			1.96E+08	2,400,000	4,044	5,409	1	1	0
Area-level socioeconomic context, total mortality and cause-specific mortality in Spain: Heterogeneous findings depending on the level of geographic aggregation	92	2004	0.71488623	ESP	Spain|ESP	High-income	Western Europe	0	2001	2008	25	99		Retrospective cohort	max	years	7		age 25-64	25	64				people 25-64 y o	Baseline	Mortality rate ratio	1.06	0				1219.8			0.689082477	1.291567366			SE Predicted			1.40E+07	170,000	234	248	1	1	0
Area-level socioeconomic context, total mortality and cause-specific mortality in Spain: Heterogeneous findings depending on the level of geographic aggregation	92	2004	0.71488623	ESP	Spain|ESP	High-income	Western Europe	0	2001	2008	25	99		Retrospective cohort	max	years	7		age 25-64	25	64				people 25-64 y o	Baseline	Mortality rate ratio	1.32	0				1219.8			0.58867328	0.974939832			SE Predicted			1.40E+07	170,000	234	310	1	1	0
Area-level socioeconomic context, total mortality and cause-specific mortality in Spain: Heterogeneous findings depending on the level of geographic aggregation	92	2004	0.71488623	ESP	Spain|ESP	High-income	Western Europe	0	2001	2008	25	99		Retrospective cohort	max	years	7		age 25-64	25	64				people 25-64 y o	Baseline	Mortality rate ratio	1.5	0				1219.8			0.533953214	0.832365894			SE Predicted			1.40E+07	170,000	234	350	1	1	0
Area-level socioeconomic context, total mortality and cause-specific mortality in Spain: Heterogeneous findings depending on the level of geographic aggregation	92	2004	0.71488623	ESP	Spain|ESP	High-income	Western Europe	0	2001	2008	25	99		Retrospective cohort	max	years	7		age 25-64	25	64				people 25-64 y o	Baseline	Mortality rate ratio	1.77	0				1219.8			0.46808759	0.681908871			SE Predicted			1.40E+07	170,000	234	415	1	1	0
Area-level socioeconomic context, total mortality and cause-specific mortality in Spain: Heterogeneous findings depending on the level of geographic aggregation	92	2004	0.71488623	ESP	Spain|ESP	High-income	Western Europe	0	2001	2008	25	99		Retrospective cohort	max	years	7		age 25-64	25	64				people 25-64 y o	Baseline	Mortality rate ratio	2.26	0				1219.8			0.381861246	0.512716786			SE Predicted			1.40E+07	170,000	234	528	1	1	0
Area-level socioeconomic context, total mortality and cause-specific mortality in Spain: Heterogeneous findings depending on the level of geographic aggregation	92	2004	0.71488623	ESP	Spain|ESP	High-income	Western Europe	0	2001	2008	25	99		Retrospective cohort	max	years	7		age ?65	65	99				people 65 y o or more	Baseline	Mortality rate ratio	1.07	0				1219.8			0.684649467	1.275745867			SE Predicted			1.40E+07	170,000	3,845	4,106	1	1	0
Area-level socioeconomic context, total mortality and cause-specific mortality in Spain: Heterogeneous findings depending on the level of geographic aggregation	92	2004	0.71488623	ESP	Spain|ESP	High-income	Western Europe	0	2001	2008	25	99		Retrospective cohort	max	years	7		age ?65	65	99				people 65 y o or more	Baseline	Mortality rate ratio	1.12	0				1219.8			0.663234975	1.201978044			SE Predicted			1.40E+07	170,000	3,845	4,317	1	1	0
Area-level socioeconomic context, total mortality and cause-specific mortality in Spain: Heterogeneous findings depending on the level of geographic aggregation	92	2004	0.71488623	ESP	Spain|ESP	High-income	Western Europe	0	2001	2008	25	99		Retrospective cohort	max	years	7		age ?65	65	99				people 65 y o or more	Baseline	Mortality rate ratio	1.15	0				1219.8			0.650962256	1.161578356			SE Predicted			1.40E+07	170,000	3,845	4,411	1	1	0
Area-level socioeconomic context, total mortality and cause-specific mortality in Spain: Heterogeneous findings depending on the level of geographic aggregation	92	2004	0.71488623	ESP	Spain|ESP	High-income	Western Europe	0	2001	2008	25	99		Retrospective cohort	max	years	7		age ?65	65	99				people 65 y o or more	Baseline	Mortality rate ratio	1.17	0				1219.8			0.643009363	1.136085402			SE Predicted			1.40E+07	170,000	3,845	4,490	1	1	0
Area-level socioeconomic context, total mortality and cause-specific mortality in Spain: Heterogeneous findings depending on the level of geographic aggregation	92	2004	0.71488623	ESP	Spain|ESP	High-income	Western Europe	0	2001	2008	25	99		Retrospective cohort	max	years	7		age ?65	65	99				people 65 y o or more	Baseline	Mortality rate ratio	1.29	0				1219.8			0.598840038	1.003482378			SE Predicted			1.40E+07	170,000	3,845	4,969	1	1	0
Assessing the potential impact of increased participation in higher education on mortality: Evidence from 21 European populations	47	2001	0.77216724	CZE	Czech Republic|CZE	Central Europe, Eastern Europe, and Central Asia	Central Europe	1	1999	2003	30	44		Cross sectional	max	years	1	M							men	Baseline	Mortality rate ratio	3.75	0				1219.8			0.244009378	0.291427779			SE Predicted				n.d.	n.d.	n.d.	0	0	0
Assessing the potential impact of increased participation in higher education on mortality: Evidence from 21 European populations	47	2001	0.77216724	CZE	Czech Republic|CZE	Central Europe, Eastern Europe, and Central Asia	Central Europe	1	1999	2003	30	44		Cross sectional	max	years	1	F							women	Baseline	Mortality rate ratio	2.71	0				1219.8			0.326339551	0.417245544			SE Predicted				n.d.	n.d.	n.d.	0	0	0
Assessing the potential impact of increased participation in higher education on mortality: Evidence from 21 European populations	47	2001	0.77216724	CZE	Czech Republic|CZE	Central Europe, Eastern Europe, and Central Asia	Central Europe	1	1999	2003	45	59		Cross sectional	max	years	1	M							men	Baseline	Mortality rate ratio	3.62	0				1219.8			0.251967417	0.302857599			SE Predicted				n.d.	n.d.	n.d.	0	0	0
Assessing the potential impact of increased participation in higher education on mortality: Evidence from 21 European populations	47	2001	0.77216724	CZE	Czech Republic|CZE	Central Europe, Eastern Europe, and Central Asia	Central Europe	1	1999	2003	45	59		Cross sectional	max	years	1	F							women	Baseline	Mortality rate ratio	2.49	0				1219.8			0.351337922	0.459067214			SE Predicted				n.d.	n.d.	n.d.	0	0	0
Assessing the potential impact of increased participation in higher education on mortality: Evidence from 21 European populations	47	2001	0.77216724	CZE	Czech Republic|CZE	Central Europe, Eastern Europe, and Central Asia	Central Europe	1	1999	2003	60	69		Cross sectional	max	years	1	M							men	Baseline	Mortality rate ratio	2.95	0				1219.8			0.302801638	0.379487739			SE Predicted				n.d.	n.d.	n.d.	0	0	0
Assessing the potential impact of increased participation in higher education on mortality: Evidence from 21 European populations	47	2001	0.77216724	CZE	Czech Republic|CZE	Central Europe, Eastern Europe, and Central Asia	Central Europe	1	1999	2003	60	69		Cross sectional	max	years	1	F							women	Baseline	Mortality rate ratio	2.22	0				1219.8			0.387711024	0.523342375			SE Predicted				n.d.	n.d.	n.d.	0	0	0
Assessing the potential impact of increased participation in higher education on mortality: Evidence from 21 European populations	47	2001	0.77216724	CZE	Czech Republic|CZE	Central Europe, Eastern Europe, and Central Asia	Central Europe	1	1999	2003	70	79		Cross sectional	max	years	1	M							men	Baseline	Mortality rate ratio	2.4	0				1219.8			0.362689763	0.478676623			SE Predicted				n.d.	n.d.	n.d.	0	0	0
Assessing the potential impact of increased participation in higher education on mortality: Evidence from 21 European populations	47	2001	0.77216724	CZE	Czech Republic|CZE	Central Europe, Eastern Europe, and Central Asia	Central Europe	1	1999	2003	70	79		Cross sectional	max	years	1	F							women	Baseline	Mortality rate ratio	2.01	0				1219.8			0.421560113	0.587149063			SE Predicted				n.d.	n.d.	n.d.	0	0	0
Assessing the potential impact of increased participation in higher education on mortality: Evidence from 21 European populations	47	2001	0.77216724	CZE	Czech Republic|CZE	Central Europe, Eastern Europe, and Central Asia	Central Europe	1	1999	2003	30	44		Cross sectional	max	years	1	M							men	Baseline	Mortality rate ratio	1.69	0				1219.8			0.485899276	0.720576906			SE Predicted				n.d.	n.d.	n.d.	0	0	0
Assessing the potential impact of increased participation in higher education on mortality: Evidence from 21 European populations	47	2001	0.77216724	CZE	Czech Republic|CZE	Central Europe, Eastern Europe, and Central Asia	Central Europe	1	1999	2003	30	44		Cross sectional	max	years	1	F							women	Baseline	Mortality rate ratio	1.47	0				1219.8			0.542387496	0.853209458			SE Predicted				n.d.	n.d.	n.d.	0	0	0
Assessing the potential impact of increased participation in higher education on mortality: Evidence from 21 European populations	47	2001	0.77216724	CZE	Czech Republic|CZE	Central Europe, Eastern Europe, and Central Asia	Central Europe	1	1999	2003	45	59		Cross sectional	max	years	1	M							men	Baseline	Mortality rate ratio	1.81	0				1219.8			0.459650074	0.66407253			SE Predicted				n.d.	n.d.	n.d.	0	0	0
Assessing the potential impact of increased participation in higher education on mortality: Evidence from 21 European populations	47	2001	0.77216724	CZE	Czech Republic|CZE	Central Europe, Eastern Europe, and Central Asia	Central Europe	1	1999	2003	45	59		Cross sectional	max	years	1	F							women	Baseline	Mortality rate ratio	1.55	0				1219.8			0.520442341	0.799767924			SE Predicted				n.d.	n.d.	n.d.	0	0	0
Assessing the potential impact of increased participation in higher education on mortality: Evidence from 21 European populations	47	2001	0.77216724	CZE	Czech Republic|CZE	Central Europe, Eastern Europe, and Central Asia	Central Europe	1	1999	2003	60	69		Cross sectional	max	years	1	M							men	Baseline	Mortality rate ratio	1.57	0				1219.8			0.515220515	0.787422006			SE Predicted				n.d.	n.d.	n.d.	0	0	0
Assessing the potential impact of increased participation in higher education on mortality: Evidence from 21 European populations	47	2001	0.77216724	CZE	Czech Republic|CZE	Central Europe, Eastern Europe, and Central Asia	Central Europe	1	1999	2003	60	69		Cross sectional	max	years	1	F							women	Baseline	Mortality rate ratio	1.65	0				1219.8			0.495307221	0.74157905			SE Predicted				n.d.	n.d.	n.d.	0	0	0
Assessing the potential impact of increased participation in higher education on mortality: Evidence from 21 European populations	47	2001	0.77216724	CZE	Czech Republic|CZE	Central Europe, Eastern Europe, and Central Asia	Central Europe	1	1999	2003	70	79		Cross sectional	max	years	1	M							men	Baseline	Mortality rate ratio	1.36	0				1219.8			0.575614143	0.939270596			SE Predicted				n.d.	n.d.	n.d.	0	0	0
Assessing the potential impact of increased participation in higher education on mortality: Evidence from 21 European populations	47	2001	0.77216724	CZE	Czech Republic|CZE	Central Europe, Eastern Europe, and Central Asia	Central Europe	1	1999	2003	70	79		Cross sectional	max	years	1	F							women	Baseline	Mortality rate ratio	1.6	0				1219.8			0.507574537	0.769591403			SE Predicted				n.d.	n.d.	n.d.	0	0	0
Assessing the potential impact of increased participation in higher education on mortality: Evidence from 21 European populations	48	2000	0.715805281	HUN	Hungary|HUN	Central Europe, Eastern Europe, and Central Asia	Central Europe	1	1999	2002	30	44		Cross sectional	max	years	1	M							men	Baseline	Mortality rate ratio	6.83	0				1219.8			0.13944623	0.153727589			SE Predicted				n.d.	n.d.	n.d.	0	0	0
Assessing the potential impact of increased participation in higher education on mortality: Evidence from 21 European populations	48	2000	0.715805281	HUN	Hungary|HUN	Central Europe, Eastern Europe, and Central Asia	Central Europe	1	1999	2002	30	44		Cross sectional	max	years	1	F							women	Baseline	Mortality rate ratio	4.25	0				1219.8			0.217563274	0.254469979			SE Predicted				n.d.	n.d.	n.d.	0	0	0
Assessing the potential impact of increased participation in higher education on mortality: Evidence from 21 European populations	48	2000	0.715805281	HUN	Hungary|HUN	Central Europe, Eastern Europe, and Central Asia	Central Europe	1	1999	2002	45	59		Cross sectional	max	years	1	M							men	Baseline	Mortality rate ratio	4.81	0				1219.8			0.19399513	0.222801967			SE Predicted				n.d.	n.d.	n.d.	0	0	0
Assessing the potential impact of increased participation in higher education on mortality: Evidence from 21 European populations	48	2000	0.715805281	HUN	Hungary|HUN	Central Europe, Eastern Europe, and Central Asia	Central Europe	1	1999	2002	45	59		Cross sectional	max	years	1	F							women	Baseline	Mortality rate ratio	2.45	0				1219.8			0.35629532	0.467581924			SE Predicted				n.d.	n.d.	n.d.	0	0	0
Assessing the potential impact of increased participation in higher education on mortality: Evidence from 21 European populations	48	2000	0.715805281	HUN	Hungary|HUN	Central Europe, Eastern Europe, and Central Asia	Central Europe	1	1999	2002	60	69		Cross sectional	max	years	1	M							men	Baseline	Mortality rate ratio	2.5	0				1219.8			0.350119798	0.456986439			SE Predicted				n.d.	n.d.	n.d.	0	0	0
Assessing the potential impact of increased participation in higher education on mortality: Evidence from 21 European populations	48	2000	0.715805281	HUN	Hungary|HUN	Central Europe, Eastern Europe, and Central Asia	Central Europe	1	1999	2002	60	69		Cross sectional	max	years	1	F							women	Baseline	Mortality rate ratio	1.55	0				1219.8			0.520442341	0.799767924			SE Predicted				n.d.	n.d.	n.d.	0	0	0
Assessing the potential impact of increased participation in higher education on mortality: Evidence from 21 European populations	48	2000	0.715805281	HUN	Hungary|HUN	Central Europe, Eastern Europe, and Central Asia	Central Europe	1	1999	2002	70	79		Cross sectional	max	years	1	M							men	Baseline	Mortality rate ratio	1.92	0				1219.8			0.437907059	0.619463321			SE Predicted				n.d.	n.d.	n.d.	0	0	0
Assessing the potential impact of increased participation in higher education on mortality: Evidence from 21 European populations	48	2000	0.715805281	HUN	Hungary|HUN	Central Europe, Eastern Europe, and Central Asia	Central Europe	1	1999	2002	70	79		Cross sectional	max	years	1	F							women	Baseline	Mortality rate ratio	1.26	0				1219.8			0.609341784	1.033708173			SE Predicted				n.d.	n.d.	n.d.	0	0	0
Assessing the potential impact of increased participation in higher education on mortality: Evidence from 21 European populations	48	2000	0.715805281	HUN	Hungary|HUN	Central Europe, Eastern Europe, and Central Asia	Central Europe	1	1999	2002	30	44		Cross sectional	max	years	1	M							men	Baseline	Mortality rate ratio	3	0				1219.8			0.298315609	0.372461608			SE Predicted				n.d.	n.d.	n.d.	0	0	0
Assessing the potential impact of increased participation in higher education on mortality: Evidence from 21 European populations	48	2000	0.715805281	HUN	Hungary|HUN	Central Europe, Eastern Europe, and Central Asia	Central Europe	1	1999	2002	30	44		Cross sectional	max	years	1	F							women	Baseline	Mortality rate ratio	2.04	0				1219.8			0.416373814	0.577106886			SE Predicted				n.d.	n.d.	n.d.	0	0	0
Assessing the potential impact of increased participation in higher education on mortality: Evidence from 21 European populations	48	2000	0.715805281	HUN	Hungary|HUN	Central Europe, Eastern Europe, and Central Asia	Central Europe	1	1999	2002	45	59		Cross sectional	max	years	1	M							men	Baseline	Mortality rate ratio	1.79	0				1219.8			0.463831465	0.672873975			SE Predicted				n.d.	n.d.	n.d.	0	0	0
Assessing the potential impact of increased participation in higher education on mortality: Evidence from 21 European populations	48	2000	0.715805281	HUN	Hungary|HUN	Central Europe, Eastern Europe, and Central Asia	Central Europe	1	1999	2002	45	59		Cross sectional	max	years	1	F							women	Baseline	Mortality rate ratio	1.46	0				1219.8			0.545255884	0.860387174			SE Predicted				n.d.	n.d.	n.d.	0	0	0
Assessing the potential impact of increased participation in higher education on mortality: Evidence from 21 European populations	48	2000	0.715805281	HUN	Hungary|HUN	Central Europe, Eastern Europe, and Central Asia	Central Europe	1	1999	2002	60	69		Cross sectional	max	years	1	M							men	Baseline	Mortality rate ratio	1.4	0				1219.8			0.563093246	0.906073878			SE Predicted				n.d.	n.d.	n.d.	0	0	0
Assessing the potential impact of increased participation in higher education on mortality: Evidence from 21 European populations	48	2000	0.715805281	HUN	Hungary|HUN	Central Europe, Eastern Europe, and Central Asia	Central Europe	1	1999	2002	60	69		Cross sectional	max	years	1	F							women	Baseline	Mortality rate ratio	0.98	0				1219.8			0.726464556	1.433287846			SE Predicted				n.d.	n.d.	n.d.	0	0	0
Assessing the potential impact of increased participation in higher education on mortality: Evidence from 21 European populations	48	2000	0.715805281	HUN	Hungary|HUN	Central Europe, Eastern Europe, and Central Asia	Central Europe	1	1999	2002	70	79		Cross sectional	max	years	1	M							men	Baseline	Mortality rate ratio	1.12	0				1219.8			0.663234975	1.201978044			SE Predicted				n.d.	n.d.	n.d.	0	0	0
Assessing the potential impact of increased participation in higher education on mortality: Evidence from 21 European populations	48	2000	0.715805281	HUN	Hungary|HUN	Central Europe, Eastern Europe, and Central Asia	Central Europe	1	1999	2002	70	79		Cross sectional	max	years	1	F							women	Baseline	Mortality rate ratio	0.81	0				1219.8			0.818438801	1.862274736			SE Predicted				n.d.	n.d.	n.d.	0	0	0
Assessing the potential impact of increased participation in higher education on mortality: Evidence from 21 European populations	51	2002	0.722009458	POL	Poland|POL	Central Europe, Eastern Europe, and Central Asia	Central Europe	1	2001	2003	30	44		Cross sectional	max	years	1	M							men	Baseline	Mortality rate ratio	3.04	0				1219.8			0.294820647	0.3670244			SE Predicted				n.d.	n.d.	n.d.	0	0	0
Assessing the potential impact of increased participation in higher education on mortality: Evidence from 21 European populations	51	2002	0.722009458	POL	Poland|POL	Central Europe, Eastern Europe, and Central Asia	Central Europe	1	2001	2003	30	44		Cross sectional	max	years	1	F							women	Baseline	Mortality rate ratio	2.03	0				1219.8			0.418088618	0.580416273			SE Predicted				n.d.	n.d.	n.d.	0	0	0
Assessing the potential impact of increased participation in higher education on mortality: Evidence from 21 European populations	51	2002	0.722009458	POL	Poland|POL	Central Europe, Eastern Europe, and Central Asia	Central Europe	1	2001	2003	45	59		Cross sectional	max	years	1	M							men	Baseline	Mortality rate ratio	2.43	0				1219.8			0.358826192	0.471957961			SE Predicted				n.d.	n.d.	n.d.	0	0	0
Assessing the potential impact of increased participation in higher education on mortality: Evidence from 21 European populations	51	2002	0.722009458	POL	Poland|POL	Central Europe, Eastern Europe, and Central Asia	Central Europe	1	2001	2003	45	59		Cross sectional	max	years	1	F							women	Baseline	Mortality rate ratio	1.84	0				1219.8			0.453514009	0.651288855			SE Predicted				n.d.	n.d.	n.d.	0	0	0
Assessing the potential impact of increased participation in higher education on mortality: Evidence from 21 European populations	51	2002	0.722009458	POL	Poland|POL	Central Europe, Eastern Europe, and Central Asia	Central Europe	1	2001	2003	60	69		Cross sectional	max	years	1	M							men	Baseline	Mortality rate ratio	2.13	0				1219.8			0.401540332	0.548923241			SE Predicted				n.d.	n.d.	n.d.	0	0	0
Assessing the potential impact of increased participation in higher education on mortality: Evidence from 21 European populations	51	2002	0.722009458	POL	Poland|POL	Central Europe, Eastern Europe, and Central Asia	Central Europe	1	2001	2003	60	69		Cross sectional	max	years	1	F							women	Baseline	Mortality rate ratio	1.73	0				1219.8			0.476831878	0.700716771			SE Predicted				n.d.	n.d.	n.d.	0	0	0
Assessing the potential impact of increased participation in higher education on mortality: Evidence from 21 European populations	51	2002	0.722009458	POL	Poland|POL	Central Europe, Eastern Europe, and Central Asia	Central Europe	1	2001	2003	70	79		Cross sectional	max	years	1	M							men	Baseline	Mortality rate ratio	1.8	0				1219.8			0.461731547	0.668444635			SE Predicted				n.d.	n.d.	n.d.	0	0	0
Assessing the potential impact of increased participation in higher education on mortality: Evidence from 21 European populations	51	2002	0.722009458	POL	Poland|POL	Central Europe, Eastern Europe, and Central Asia	Central Europe	1	2001	2003	70	79		Cross sectional	max	years	1	F							women	Baseline	Mortality rate ratio	1.42	0				1219.8			0.557025172	0.890324838			SE Predicted				n.d.	n.d.	n.d.	0	0	0
Assessing the potential impact of increased participation in higher education on mortality: Evidence from 21 European populations	51	2002	0.722009458	POL	Poland|POL	Central Europe, Eastern Europe, and Central Asia	Central Europe	1	2001	2003	30	44		Cross sectional	max	years	1	M							men	Baseline	Mortality rate ratio	7.95	0				1219.8			0.120626617	0.131166399			SE Predicted				n.d.	n.d.	n.d.	0	0	0
Assessing the potential impact of increased participation in higher education on mortality: Evidence from 21 European populations	51	2002	0.722009458	POL	Poland|POL	Central Europe, Eastern Europe, and Central Asia	Central Europe	1	2001	2003	30	44		Cross sectional	max	years	1	F							women	Baseline	Mortality rate ratio	5	0				1219.8			0.187114884	0.213772412			SE Predicted				n.d.	n.d.	n.d.	0	0	0
Assessing the potential impact of increased participation in higher education on mortality: Evidence from 21 European populations	51	2002	0.722009458	POL	Poland|POL	Central Europe, Eastern Europe, and Central Asia	Central Europe	1	2001	2003	45	59		Cross sectional	max	years	1	M							men	Baseline	Mortality rate ratio	3.68	0				1219.8			0.248231246	0.297473249			SE Predicted				n.d.	n.d.	n.d.	0	0	0
Assessing the potential impact of increased participation in higher education on mortality: Evidence from 21 European populations	51	2002	0.722009458	POL	Poland|POL	Central Europe, Eastern Europe, and Central Asia	Central Europe	1	2001	2003	45	59		Cross sectional	max	years	1	F							women	Baseline	Mortality rate ratio	2.22	0				1219.8			0.387711024	0.523342375			SE Predicted				n.d.	n.d.	n.d.	0	0	0
Assessing the potential impact of increased participation in higher education on mortality: Evidence from 21 European populations	51	2002	0.722009458	POL	Poland|POL	Central Europe, Eastern Europe, and Central Asia	Central Europe	1	2001	2003	60	69		Cross sectional	max	years	1	M							men	Baseline	Mortality rate ratio	2.42	0				1219.8			0.360104988	0.474176615			SE Predicted				n.d.	n.d.	n.d.	0	0	0
Assessing the potential impact of increased participation in higher education on mortality: Evidence from 21 European populations	51	2002	0.722009458	POL	Poland|POL	Central Europe, Eastern Europe, and Central Asia	Central Europe	1	2001	2003	60	69		Cross sectional	max	years	1	F							women	Baseline	Mortality rate ratio	2	0				1219.8			0.423317139	0.590573773			SE Predicted				n.d.	n.d.	n.d.	0	0	0
Assessing the potential impact of increased participation in higher education on mortality: Evidence from 21 European populations	51	2002	0.722009458	POL	Poland|POL	Central Europe, Eastern Europe, and Central Asia	Central Europe	1	2001	2003	70	79		Cross sectional	max	years	1	M							men	Baseline	Mortality rate ratio	2.01	0				1219.8			0.421560113	0.587149063			SE Predicted				n.d.	n.d.	n.d.	0	0	0
Assessing the potential impact of increased participation in higher education on mortality: Evidence from 21 European populations	51	2002	0.722009458	POL	Poland|POL	Central Europe, Eastern Europe, and Central Asia	Central Europe	1	2001	2003	70	79		Cross sectional	max	years	1	F							women	Baseline	Mortality rate ratio	1.69	0				1219.8			0.485899276	0.720576906			SE Predicted				n.d.	n.d.	n.d.	0	0	0
Assessing the potential impact of increased participation in higher education on mortality: Evidence from 21 European populations	58	2000	0.739713154	EST	Estonia|EST	Central Europe, Eastern Europe, and Central Asia	Eastern Europe	1	1998	2002	30	44		Cross sectional	max	years	1	M							men	Baseline	Mortality rate ratio	3.17	0				1219.8			0.284003032	0.350395483			SE Predicted				n.d.	n.d.	n.d.	0	0	0
Assessing the potential impact of increased participation in higher education on mortality: Evidence from 21 European populations	58	2000	0.739713154	EST	Estonia|EST	Central Europe, Eastern Europe, and Central Asia	Eastern Europe	1	1998	2002	30	44		Cross sectional	max	years	1	F							women	Baseline	Mortality rate ratio	2.14	0				1219.8			0.399956034	0.545959215			SE Predicted				n.d.	n.d.	n.d.	0	0	0
Assessing the potential impact of increased participation in higher education on mortality: Evidence from 21 European populations	58	2000	0.739713154	EST	Estonia|EST	Central Europe, Eastern Europe, and Central Asia	Eastern Europe	1	1998	2002	45	59		Cross sectional	max	years	1	M							men	Baseline	Mortality rate ratio	2.34	0				1219.8			0.370668535	0.492700001			SE Predicted				n.d.	n.d.	n.d.	0	0	0
Assessing the potential impact of increased participation in higher education on mortality: Evidence from 21 European populations	58	2000	0.739713154	EST	Estonia|EST	Central Europe, Eastern Europe, and Central Asia	Eastern Europe	1	1998	2002	45	59		Cross sectional	max	years	1	F							women	Baseline	Mortality rate ratio	1.91	0				1219.8			0.439800257	0.623272244			SE Predicted				n.d.	n.d.	n.d.	0	0	0
Assessing the potential impact of increased participation in higher education on mortality: Evidence from 21 European populations	58	2000	0.739713154	EST	Estonia|EST	Central Europe, Eastern Europe, and Central Asia	Eastern Europe	1	1998	2002	60	69		Cross sectional	max	years	1	M							men	Baseline	Mortality rate ratio	1.82	0				1219.8			0.457586813	0.659756571			SE Predicted				n.d.	n.d.	n.d.	0	0	0
Assessing the potential impact of increased participation in higher education on mortality: Evidence from 21 European populations	58	2000	0.739713154	EST	Estonia|EST	Central Europe, Eastern Europe, and Central Asia	Eastern Europe	1	1998	2002	60	69		Cross sectional	max	years	1	F							women	Baseline	Mortality rate ratio	1.63	0				1219.8			0.50014467	0.752539233			SE Predicted				n.d.	n.d.	n.d.	0	0	0
Assessing the potential impact of increased participation in higher education on mortality: Evidence from 21 European populations	58	2000	0.739713154	EST	Estonia|EST	Central Europe, Eastern Europe, and Central Asia	Eastern Europe	1	1998	2002	70	79		Cross sectional	max	years	1	M							men	Baseline	Mortality rate ratio	1.46	0				1219.8			0.545255884	0.860387174			SE Predicted				n.d.	n.d.	n.d.	0	0	0
Assessing the potential impact of increased participation in higher education on mortality: Evidence from 21 European populations	58	2000	0.739713154	EST	Estonia|EST	Central Europe, Eastern Europe, and Central Asia	Eastern Europe	1	1998	2002	70	79		Cross sectional	max	years	1	F							women	Baseline	Mortality rate ratio	1.41	0				1219.8			0.560043558	0.898131582			SE Predicted				n.d.	n.d.	n.d.	0	0	0
Assessing the potential impact of increased participation in higher education on mortality: Evidence from 21 European populations	58	2000	0.739713154	EST	Estonia|EST	Central Europe, Eastern Europe, and Central Asia	Eastern Europe	1	1998	2002	30	44		Cross sectional	max	years	1	M							men	Baseline	Mortality rate ratio	6.71	0				1219.8			0.141816354	0.156613301			SE Predicted				n.d.	n.d.	n.d.	0	0	0
Assessing the potential impact of increased participation in higher education on mortality: Evidence from 21 European populations	58	2000	0.739713154	EST	Estonia|EST	Central Europe, Eastern Europe, and Central Asia	Eastern Europe	1	1998	2002	30	44		Cross sectional	max	years	1	F							women	Baseline	Mortality rate ratio	6.84	0				1219.8			0.139252286	0.1534919			SE Predicted				n.d.	n.d.	n.d.	0	0	0
Assessing the potential impact of increased participation in higher education on mortality: Evidence from 21 European populations	58	2000	0.739713154	EST	Estonia|EST	Central Europe, Eastern Europe, and Central Asia	Eastern Europe	1	1998	2002	45	59		Cross sectional	max	years	1	M							men	Baseline	Mortality rate ratio	3.24	0				1219.8			0.278498459	0.3420481			SE Predicted				n.d.	n.d.	n.d.	0	0	0
Assessing the potential impact of increased participation in higher education on mortality: Evidence from 21 European populations	58	2000	0.739713154	EST	Estonia|EST	Central Europe, Eastern Europe, and Central Asia	Eastern Europe	1	1998	2002	45	59		Cross sectional	max	years	1	F							women	Baseline	Mortality rate ratio	3.12	0				1219.8			0.288069043	0.356610578			SE Predicted				n.d.	n.d.	n.d.	0	0	0
Assessing the potential impact of increased participation in higher education on mortality: Evidence from 21 European populations	58	2000	0.739713154	EST	Estonia|EST	Central Europe, Eastern Europe, and Central Asia	Eastern Europe	1	1998	2002	60	69		Cross sectional	max	years	1	M							men	Baseline	Mortality rate ratio	2.15	0				1219.8			0.398383978	0.543026741			SE Predicted				n.d.	n.d.	n.d.	0	0	0
Assessing the potential impact of increased participation in higher education on mortality: Evidence from 21 European populations	58	2000	0.739713154	EST	Estonia|EST	Central Europe, Eastern Europe, and Central Asia	Eastern Europe	1	1998	2002	60	69		Cross sectional	max	years	1	F							women	Baseline	Mortality rate ratio	2.02	0				1219.8			0.419817329	0.58376345			SE Predicted				n.d.	n.d.	n.d.	0	0	0
Assessing the potential impact of increased participation in higher education on mortality: Evidence from 21 European populations	58	2000	0.739713154	EST	Estonia|EST	Central Europe, Eastern Europe, and Central Asia	Eastern Europe	1	1998	2002	70	79		Cross sectional	max	years	1	M							men	Baseline	Mortality rate ratio	1.61	0				1219.8			0.505074336	0.763823378			SE Predicted				n.d.	n.d.	n.d.	0	0	0
Assessing the potential impact of increased participation in higher education on mortality: Evidence from 21 European populations	58	2000	0.739713154	EST	Estonia|EST	Central Europe, Eastern Europe, and Central Asia	Eastern Europe	1	1998	2002	70	79		Cross sectional	max	years	1	F							women	Baseline	Mortality rate ratio	1.57	0				1219.8			0.515220515	0.787422006			SE Predicted				n.d.	n.d.	n.d.	0	0	0
Assessing the potential impact of increased participation in higher education on mortality: Evidence from 21 European populations	60	2003	0.741229601	LTU	Lithuania|LTU	Central Europe, Eastern Europe, and Central Asia	Eastern Europe	1	2001	2005	30	44		Retrospective cohort	max	years	4	M							men	Baseline	Mortality rate ratio	3.97	0				1219.8			0.231624358	0.273926948			SE Predicted				n.d.	n.d.	n.d.	0	0	0
Assessing the potential impact of increased participation in higher education on mortality: Evidence from 21 European populations	60	2003	0.741229601	LTU	Lithuania|LTU	Central Europe, Eastern Europe, and Central Asia	Eastern Europe	1	2001	2005	30	44		Retrospective cohort	max	years	4	F							women	Baseline	Mortality rate ratio	4.73	0				1219.8			0.19704539	0.226835717			SE Predicted				n.d.	n.d.	n.d.	0	0	0
Assessing the potential impact of increased participation in higher education on mortality: Evidence from 21 European populations	60	2003	0.741229601	LTU	Lithuania|LTU	Central Europe, Eastern Europe, and Central Asia	Eastern Europe	1	2001	2005	45	59		Retrospective cohort	max	years	4	M							men	Baseline	Mortality rate ratio	3.12	0				1219.8			0.288069043	0.356610578			SE Predicted				n.d.	n.d.	n.d.	0	0	0
Assessing the potential impact of increased participation in higher education on mortality: Evidence from 21 European populations	60	2003	0.741229601	LTU	Lithuania|LTU	Central Europe, Eastern Europe, and Central Asia	Eastern Europe	1	2001	2005	45	59		Retrospective cohort	max	years	4	F							women	Baseline	Mortality rate ratio	2.85	0				1219.8			0.31218741	0.39436185			SE Predicted				n.d.	n.d.	n.d.	0	0	0
Assessing the potential impact of increased participation in higher education on mortality: Evidence from 21 European populations	60	2003	0.741229601	LTU	Lithuania|LTU	Central Europe, Eastern Europe, and Central Asia	Eastern Europe	1	2001	2005	60	69		Retrospective cohort	max	years	4	M							men	Baseline	Mortality rate ratio	2.05	0				1219.8			0.414672756	0.573834658			SE Predicted				n.d.	n.d.	n.d.	0	0	0
Assessing the potential impact of increased participation in higher education on mortality: Evidence from 21 European populations	60	2003	0.741229601	LTU	Lithuania|LTU	Central Europe, Eastern Europe, and Central Asia	Eastern Europe	1	2001	2005	60	69		Retrospective cohort	max	years	4	F							women	Baseline	Mortality rate ratio	1.84	0				1219.8			0.453514009	0.651288855			SE Predicted				n.d.	n.d.	n.d.	0	0	0
Assessing the potential impact of increased participation in higher education on mortality: Evidence from 21 European populations	60	2003	0.741229601	LTU	Lithuania|LTU	Central Europe, Eastern Europe, and Central Asia	Eastern Europe	1	2001	2005	70	79		Retrospective cohort	max	years	4	M							men	Baseline	Mortality rate ratio	1.66	0				1219.8			0.492922311	0.736216164			SE Predicted				n.d.	n.d.	n.d.	0	0	0
Assessing the potential impact of increased participation in higher education on mortality: Evidence from 21 European populations	60	2003	0.741229601	LTU	Lithuania|LTU	Central Europe, Eastern Europe, and Central Asia	Eastern Europe	1	2001	2005	70	79		Retrospective cohort	max	years	4	F							women	Baseline	Mortality rate ratio	1.55	0				1219.8			0.520442341	0.799767924			SE Predicted				n.d.	n.d.	n.d.	0	0	0
Assessing the potential impact of increased participation in higher education on mortality: Evidence from 21 European populations	60	2003	0.741229601	LTU	Lithuania|LTU	Central Europe, Eastern Europe, and Central Asia	Eastern Europe	1	2001	2005	30	44		Retrospective cohort	max	years	4	M							men	Baseline	Mortality rate ratio	2.21	0				1219.8			0.389201141	0.52606735			SE Predicted				n.d.	n.d.	n.d.	0	0	0
Assessing the potential impact of increased participation in higher education on mortality: Evidence from 21 European populations	60	2003	0.741229601	LTU	Lithuania|LTU	Central Europe, Eastern Europe, and Central Asia	Eastern Europe	1	2001	2005	30	44		Retrospective cohort	max	years	4	F							women	Baseline	Mortality rate ratio	1.8	0				1219.8			0.461731547	0.668444635			SE Predicted				n.d.	n.d.	n.d.	0	0	0
Assessing the potential impact of increased participation in higher education on mortality: Evidence from 21 European populations	60	2003	0.741229601	LTU	Lithuania|LTU	Central Europe, Eastern Europe, and Central Asia	Eastern Europe	1	2001	2005	45	59		Retrospective cohort	max	years	4	M							men	Baseline	Mortality rate ratio	2.02	0				1219.8			0.419817329	0.58376345			SE Predicted				n.d.	n.d.	n.d.	0	0	0
Assessing the potential impact of increased participation in higher education on mortality: Evidence from 21 European populations	60	2003	0.741229601	LTU	Lithuania|LTU	Central Europe, Eastern Europe, and Central Asia	Eastern Europe	1	2001	2005	45	59		Retrospective cohort	max	years	4	F							women	Baseline	Mortality rate ratio	1.55	0				1219.8			0.520442341	0.799767924			SE Predicted				n.d.	n.d.	n.d.	0	0	0
Assessing the potential impact of increased participation in higher education on mortality: Evidence from 21 European populations	60	2003	0.741229601	LTU	Lithuania|LTU	Central Europe, Eastern Europe, and Central Asia	Eastern Europe	1	2001	2005	60	69		Retrospective cohort	max	years	4	M							men	Baseline	Mortality rate ratio	1.51	0				1219.8			0.531197428	0.82563889			SE Predicted				n.d.	n.d.	n.d.	0	0	0
Assessing the potential impact of increased participation in higher education on mortality: Evidence from 21 European populations	60	2003	0.741229601	LTU	Lithuania|LTU	Central Europe, Eastern Europe, and Central Asia	Eastern Europe	1	2001	2005	60	69		Retrospective cohort	max	years	4	F							women	Baseline	Mortality rate ratio	1.34	0				1219.8			0.582074477	0.956779467			SE Predicted				n.d.	n.d.	n.d.	0	0	0
Assessing the potential impact of increased participation in higher education on mortality: Evidence from 21 European populations	60	2003	0.741229601	LTU	Lithuania|LTU	Central Europe, Eastern Europe, and Central Asia	Eastern Europe	1	2001	2005	70	79		Retrospective cohort	max	years	4	M							men	Baseline	Mortality rate ratio	1.36	0				1219.8			0.575614143	0.939270596			SE Predicted				n.d.	n.d.	n.d.	0	0	0
Assessing the potential impact of increased participation in higher education on mortality: Evidence from 21 European populations	60	2003	0.741229601	LTU	Lithuania|LTU	Central Europe, Eastern Europe, and Central Asia	Eastern Europe	1	2001	2005	70	79		Retrospective cohort	max	years	4	F							women	Baseline	Mortality rate ratio	1.31	0				1219.8			0.592025872	0.984275608			SE Predicted				n.d.	n.d.	n.d.	0	0	0
Assessing the potential impact of increased participation in higher education on mortality: Evidence from 21 European populations	75	2002	0.79915412	AUT	Austria|AUT	High-income	Western Europe	1	2001	2002	30	44		Retrospective cohort	max	years	1	M							men	Baseline	Mortality rate ratio	2.9	0				1219.8			0.307423505	0.386782605			SE Predicted				n.d.	n.d.	n.d.	0	0	0
Assessing the potential impact of increased participation in higher education on mortality: Evidence from 21 European populations	75	2002	0.79915412	AUT	Austria|AUT	High-income	Western Europe	1	2001	2002	30	44		Retrospective cohort	max	years	1	F							women	Baseline	Mortality rate ratio	2.27	0				1219.8			0.380425871	0.510126919			SE Predicted				n.d.	n.d.	n.d.	0	0	0
Assessing the potential impact of increased participation in higher education on mortality: Evidence from 21 European populations	75	2002	0.79915412	AUT	Austria|AUT	High-income	Western Europe	1	2001	2002	45	59		Retrospective cohort	max	years	1	M							men	Baseline	Mortality rate ratio	2.39	0				1219.8			0.363995934	0.480958568			SE Predicted				n.d.	n.d.	n.d.	0	0	0
Assessing the potential impact of increased participation in higher education on mortality: Evidence from 21 European populations	75	2002	0.79915412	AUT	Austria|AUT	High-income	Western Europe	1	2001	2002	45	59		Retrospective cohort	max	years	1	F							women	Baseline	Mortality rate ratio	1.65	0				1219.8			0.495307221	0.74157905			SE Predicted				n.d.	n.d.	n.d.	0	0	0
Assessing the potential impact of increased participation in higher education on mortality: Evidence from 21 European populations	75	2002	0.79915412	AUT	Austria|AUT	High-income	Western Europe	1	2001	2002	60	69		Retrospective cohort	max	years	1	M							men	Baseline	Mortality rate ratio	1.86	0				1219.8			0.449511344	0.643033288			SE Predicted				n.d.	n.d.	n.d.	0	0	0
Assessing the potential impact of increased participation in higher education on mortality: Evidence from 21 European populations	75	2002	0.79915412	AUT	Austria|AUT	High-income	Western Europe	1	2001	2002	60	69		Retrospective cohort	max	years	1	F							women	Baseline	Mortality rate ratio	1.32	0				1219.8			0.58867328	0.974939832			SE Predicted				n.d.	n.d.	n.d.	0	0	0
Assessing the potential impact of increased participation in higher education on mortality: Evidence from 21 European populations	75	2002	0.79915412	AUT	Austria|AUT	High-income	Western Europe	1	2001	2002	70	79		Retrospective cohort	max	years	1	M							men	Baseline	Mortality rate ratio	1.53	0				1219.8			0.525767017	0.812500806			SE Predicted				n.d.	n.d.	n.d.	0	0	0
Assessing the potential impact of increased participation in higher education on mortality: Evidence from 21 European populations	75	2002	0.79915412	AUT	Austria|AUT	High-income	Western Europe	1	2001	2002	70	79		Retrospective cohort	max	years	1	F							women	Baseline	Mortality rate ratio	1.48	0				1219.8			0.539547856	0.846148518			SE Predicted				n.d.	n.d.	n.d.	0	0	0
Assessing the potential impact of increased participation in higher education on mortality: Evidence from 21 European populations	75	2002	0.79915412	AUT	Austria|AUT	High-income	Western Europe	1	2001	2002	30	44		Retrospective cohort	max	years	1	M							men	Baseline	Mortality rate ratio	1.79	0				1219.8			0.463831465	0.672873975			SE Predicted				n.d.	n.d.	n.d.	0	0	0
Assessing the potential impact of increased participation in higher education on mortality: Evidence from 21 European populations	75	2002	0.79915412	AUT	Austria|AUT	High-income	Western Europe	1	2001	2002	30	44		Retrospective cohort	max	years	1	F							women	Baseline	Mortality rate ratio	1.43	0				1219.8			0.554037645	0.882650254			SE Predicted				n.d.	n.d.	n.d.	0	0	0
Assessing the potential impact of increased participation in higher education on mortality: Evidence from 21 European populations	75	2002	0.79915412	AUT	Austria|AUT	High-income	Western Europe	1	2001	2002	45	59		Retrospective cohort	max	years	1	M							men	Baseline	Mortality rate ratio	1.88	0				1219.8			0.445577077	0.634982069			SE Predicted				n.d.	n.d.	n.d.	0	0	0
Assessing the potential impact of increased participation in higher education on mortality: Evidence from 21 European populations	75	2002	0.79915412	AUT	Austria|AUT	High-income	Western Europe	1	2001	2002	45	59		Retrospective cohort	max	years	1	F							women	Baseline	Mortality rate ratio	1.29	0				1219.8			0.598840038	1.003482378			SE Predicted				n.d.	n.d.	n.d.	0	0	0
Assessing the potential impact of increased participation in higher education on mortality: Evidence from 21 European populations	75	2002	0.79915412	AUT	Austria|AUT	High-income	Western Europe	1	2001	2002	60	69		Retrospective cohort	max	years	1	M							men	Baseline	Mortality rate ratio	1.51	0				1219.8			0.531197428	0.82563889			SE Predicted				n.d.	n.d.	n.d.	0	0	0
Assessing the potential impact of increased participation in higher education on mortality: Evidence from 21 European populations	75	2002	0.79915412	AUT	Austria|AUT	High-income	Western Europe	1	2001	2002	60	69		Retrospective cohort	max	years	1	F							women	Baseline	Mortality rate ratio	1.1	0				1219.8			0.671653404	1.23046541			SE Predicted				n.d.	n.d.	n.d.	0	0	0
Assessing the potential impact of increased participation in higher education on mortality: Evidence from 21 European populations	75	2002	0.79915412	AUT	Austria|AUT	High-income	Western Europe	1	2001	2002	70	79		Retrospective cohort	max	years	1	M							men	Baseline	Mortality rate ratio	1.27	0				1219.8			0.605803074	1.023436933			SE Predicted				n.d.	n.d.	n.d.	0	0	0
Assessing the potential impact of increased participation in higher education on mortality: Evidence from 21 European populations	75	2002	0.79915412	AUT	Austria|AUT	High-income	Western Europe	1	2001	2002	70	79		Retrospective cohort	max	years	1	F							women	Baseline	Mortality rate ratio	1.18	0				1219.8			0.639099654	1.123744044			SE Predicted				n.d.	n.d.	n.d.	0	0	0
Assessing the potential impact of increased participation in higher education on mortality: Evidence from 21 European populations	76	2003	0.792014384	BEL	Belgium|BEL	High-income	Western Europe	1	2001	2005	30	44		Retrospective cohort	max	years	4	M							men	Baseline	Mortality rate ratio	1.73	0				1219.8			0.476831878	0.700716771			SE Predicted				n.d.	n.d.	n.d.	0	0	0
Assessing the potential impact of increased participation in higher education on mortality: Evidence from 21 European populations	76	2003	0.792014384	BEL	Belgium|BEL	High-income	Western Europe	1	2001	2005	30	44		Retrospective cohort	max	years	4	F							women	Baseline	Mortality rate ratio	1.37	0				1219.8			0.572434666	0.930749774			SE Predicted				n.d.	n.d.	n.d.	0	0	0
Assessing the potential impact of increased participation in higher education on mortality: Evidence from 21 European populations	76	2003	0.792014384	BEL	Belgium|BEL	High-income	Western Europe	1	2001	2005	45	59		Retrospective cohort	max	years	4	M							men	Baseline	Mortality rate ratio	1.4	0				1219.8			0.563093246	0.906073878			SE Predicted				n.d.	n.d.	n.d.	0	0	0
Assessing the potential impact of increased participation in higher education on mortality: Evidence from 21 European populations	76	2003	0.792014384	BEL	Belgium|BEL	High-income	Western Europe	1	2001	2005	45	59		Retrospective cohort	max	years	4	F							women	Baseline	Mortality rate ratio	1.27	0				1219.8			0.605803074	1.023436933			SE Predicted				n.d.	n.d.	n.d.	0	0	0
Assessing the potential impact of increased participation in higher education on mortality: Evidence from 21 European populations	76	2003	0.792014384	BEL	Belgium|BEL	High-income	Western Europe	1	2001	2005	60	69		Retrospective cohort	max	years	4	M							men	Baseline	Mortality rate ratio	1.35	0				1219.8			0.578827251	0.947945772			SE Predicted				n.d.	n.d.	n.d.	0	0	0
Assessing the potential impact of increased participation in higher education on mortality: Evidence from 21 European populations	76	2003	0.792014384	BEL	Belgium|BEL	High-income	Western Europe	1	2001	2005	60	69		Retrospective cohort	max	years	4	F							women	Baseline	Mortality rate ratio	1.3	0				1219.8			0.595414615	0.993788129			SE Predicted				n.d.	n.d.	n.d.	0	0	0
Assessing the potential impact of increased participation in higher education on mortality: Evidence from 21 European populations	76	2003	0.792014384	BEL	Belgium|BEL	High-income	Western Europe	1	2001	2005	70	79		Retrospective cohort	max	years	4	M							men	Baseline	Mortality rate ratio	1.22	0				1219.8			0.623891074	1.076890551			SE Predicted				n.d.	n.d.	n.d.	0	0	0
Assessing the potential impact of increased participation in higher education on mortality: Evidence from 21 European populations	76	2003	0.792014384	BEL	Belgium|BEL	High-income	Western Europe	1	2001	2005	70	79		Retrospective cohort	max	years	4	F							women	Baseline	Mortality rate ratio	1.2	0				1219.8			0.63141055	1.099830284			SE Predicted				n.d.	n.d.	n.d.	0	0	0
Assessing the potential impact of increased participation in higher education on mortality: Evidence from 21 European populations	76	2003	0.792014384	BEL	Belgium|BEL	High-income	Western Europe	1	2001	2005	30	44		Retrospective cohort	max	years	4	M							men	Baseline	Mortality rate ratio	2.62	0				1219.8			0.336128006	0.433403803			SE Predicted				n.d.	n.d.	n.d.	0	0	0
Assessing the potential impact of increased participation in higher education on mortality: Evidence from 21 European populations	76	2003	0.792014384	BEL	Belgium|BEL	High-income	Western Europe	1	2001	2005	30	44		Retrospective cohort	max	years	4	F							women	Baseline	Mortality rate ratio	2	0				1219.8			0.423317139	0.590573773			SE Predicted				n.d.	n.d.	n.d.	0	0	0
Assessing the potential impact of increased participation in higher education on mortality: Evidence from 21 European populations	76	2003	0.792014384	BEL	Belgium|BEL	High-income	Western Europe	1	2001	2005	45	59		Retrospective cohort	max	years	4	M							men	Baseline	Mortality rate ratio	1.92	0				1219.8			0.437907059	0.619463321			SE Predicted				n.d.	n.d.	n.d.	0	0	0
Assessing the potential impact of increased participation in higher education on mortality: Evidence from 21 European populations	76	2003	0.792014384	BEL	Belgium|BEL	High-income	Western Europe	1	2001	2005	45	59		Retrospective cohort	max	years	4	F							women	Baseline	Mortality rate ratio	1.56	0				1219.8			0.517818749	0.793547691			SE Predicted				n.d.	n.d.	n.d.	0	0	0
Assessing the potential impact of increased participation in higher education on mortality: Evidence from 21 European populations	76	2003	0.792014384	BEL	Belgium|BEL	High-income	Western Europe	1	2001	2005	60	69		Retrospective cohort	max	years	4	M							men	Baseline	Mortality rate ratio	1.75	0				1219.8			0.472420391	0.691186533			SE Predicted				n.d.	n.d.	n.d.	0	0	0
Assessing the potential impact of increased participation in higher education on mortality: Evidence from 21 European populations	76	2003	0.792014384	BEL	Belgium|BEL	High-income	Western Europe	1	2001	2005	60	69		Retrospective cohort	max	years	4	F							women	Baseline	Mortality rate ratio	1.56	0				1219.8			0.517818749	0.793547691			SE Predicted				n.d.	n.d.	n.d.	0	0	0
Assessing the potential impact of increased participation in higher education on mortality: Evidence from 21 European populations	76	2003	0.792014384	BEL	Belgium|BEL	High-income	Western Europe	1	2001	2005	70	79		Retrospective cohort	max	years	4	M							men	Baseline	Mortality rate ratio	1.55	0				1219.8			0.520442341	0.799767924			SE Predicted				n.d.	n.d.	n.d.	0	0	0
Assessing the potential impact of increased participation in higher education on mortality: Evidence from 21 European populations	76	2003	0.792014384	BEL	Belgium|BEL	High-income	Western Europe	1	2001	2005	70	79		Retrospective cohort	max	years	4	F							women	Baseline	Mortality rate ratio	1.55	0				1219.8			0.520442341	0.799767924			SE Predicted				n.d.	n.d.	n.d.	0	0	0
Assessing the potential impact of increased participation in higher education on mortality: Evidence from 21 European populations	78	2003	0.850441326	DNK	Denmark|DNK	High-income	Western Europe	1	2001	2005	30	44		Retrospective cohort	max	years	4	M							men	Baseline	Mortality rate ratio	1.99	0				1219.8			0.425088576	0.594038254			SE Predicted				n.d.	n.d.	n.d.	0	0	0
Assessing the potential impact of increased participation in higher education on mortality: Evidence from 21 European populations	78	2003	0.850441326	DNK	Denmark|DNK	High-income	Western Europe	1	2001	2005	30	44		Retrospective cohort	max	years	4	F							women	Baseline	Mortality rate ratio	1.35	0				1219.8			0.578827251	0.947945772			SE Predicted				n.d.	n.d.	n.d.	0	0	0
Assessing the potential impact of increased participation in higher education on mortality: Evidence from 21 European populations	78	2003	0.850441326	DNK	Denmark|DNK	High-income	Western Europe	1	2001	2005	45	59		Retrospective cohort	max	years	4	M							men	Baseline	Mortality rate ratio	1.63	0				1219.8			0.50014467	0.752539233			SE Predicted				n.d.	n.d.	n.d.	0	0	0
Assessing the potential impact of increased participation in higher education on mortality: Evidence from 21 European populations	78	2003	0.850441326	DNK	Denmark|DNK	High-income	Western Europe	1	2001	2005	45	59		Retrospective cohort	max	years	4	F							women	Baseline	Mortality rate ratio	1.36	0				1219.8			0.575614143	0.939270596			SE Predicted				n.d.	n.d.	n.d.	0	0	0
Assessing the potential impact of increased participation in higher education on mortality: Evidence from 21 European populations	78	2003	0.850441326	DNK	Denmark|DNK	High-income	Western Europe	1	2001	2005	60	69		Retrospective cohort	max	years	4	M							men	Baseline	Mortality rate ratio	1.41	0				1219.8			0.560043558	0.898131582			SE Predicted				n.d.	n.d.	n.d.	0	0	0
Assessing the potential impact of increased participation in higher education on mortality: Evidence from 21 European populations	78	2003	0.850441326	DNK	Denmark|DNK	High-income	Western Europe	1	2001	2005	60	69		Retrospective cohort	max	years	4	F							women	Baseline	Mortality rate ratio	1.31	0				1219.8			0.592025872	0.984275608			SE Predicted				n.d.	n.d.	n.d.	0	0	0
Assessing the potential impact of increased participation in higher education on mortality: Evidence from 21 European populations	78	2003	0.850441326	DNK	Denmark|DNK	High-income	Western Europe	1	2001	2005	70	79		Retrospective cohort	max	years	4	M							men	Baseline	Mortality rate ratio	1.32	0				1219.8			0.58867328	0.974939832			SE Predicted				n.d.	n.d.	n.d.	0	0	0
Assessing the potential impact of increased participation in higher education on mortality: Evidence from 21 European populations	78	2003	0.850441326	DNK	Denmark|DNK	High-income	Western Europe	1	2001	2005	70	79		Retrospective cohort	max	years	4	F							women	Baseline	Mortality rate ratio	1.19	0				1219.8			0.635233591	1.111661645			SE Predicted				n.d.	n.d.	n.d.	0	0	0
Assessing the potential impact of increased participation in higher education on mortality: Evidence from 21 European populations	78	2003	0.850441326	DNK	Denmark|DNK	High-income	Western Europe	1	2001	2005	30	44		Retrospective cohort	max	years	4	M							men	Baseline	Mortality rate ratio	3.93	0				1219.8			0.233782201	0.27695133			SE Predicted				n.d.	n.d.	n.d.	0	0	0
Assessing the potential impact of increased participation in higher education on mortality: Evidence from 21 European populations	78	2003	0.850441326	DNK	Denmark|DNK	High-income	Western Europe	1	2001	2005	30	44		Retrospective cohort	max	years	4	F							women	Baseline	Mortality rate ratio	2.73	0				1219.8			0.324240513	0.413816142			SE Predicted				n.d.	n.d.	n.d.	0	0	0
Assessing the potential impact of increased participation in higher education on mortality: Evidence from 21 European populations	78	2003	0.850441326	DNK	Denmark|DNK	High-income	Western Europe	1	2001	2005	45	59		Retrospective cohort	max	years	4	M							men	Baseline	Mortality rate ratio	2.37	0				1219.8			0.366636326	0.485587855			SE Predicted				n.d.	n.d.	n.d.	0	0	0
Assessing the potential impact of increased participation in higher education on mortality: Evidence from 21 European populations	78	2003	0.850441326	DNK	Denmark|DNK	High-income	Western Europe	1	2001	2005	45	59		Retrospective cohort	max	years	4	F							women	Baseline	Mortality rate ratio	1.98	0				1219.8			0.426874599	0.597543198			SE Predicted				n.d.	n.d.	n.d.	0	0	0
Assessing the potential impact of increased participation in higher education on mortality: Evidence from 21 European populations	78	2003	0.850441326	DNK	Denmark|DNK	High-income	Western Europe	1	2001	2005	60	69		Retrospective cohort	max	years	4	M							men	Baseline	Mortality rate ratio	1.69	0				1219.8			0.485899276	0.720576906			SE Predicted				n.d.	n.d.	n.d.	0	0	0
Assessing the potential impact of increased participation in higher education on mortality: Evidence from 21 European populations	78	2003	0.850441326	DNK	Denmark|DNK	High-income	Western Europe	1	2001	2005	60	69		Retrospective cohort	max	years	4	F							women	Baseline	Mortality rate ratio	1.74	0				1219.8			0.474616171	0.695919447			SE Predicted				n.d.	n.d.	n.d.	0	0	0
Assessing the potential impact of increased participation in higher education on mortality: Evidence from 21 European populations	78	2003	0.850441326	DNK	Denmark|DNK	High-income	Western Europe	1	2001	2005	70	79		Retrospective cohort	max	years	4	M							men	Baseline	Mortality rate ratio	1.45	0				1219.8			0.548153426	0.867684546			SE Predicted				n.d.	n.d.	n.d.	0	0	0
Assessing the potential impact of increased participation in higher education on mortality: Evidence from 21 European populations	78	2003	0.850441326	DNK	Denmark|DNK	High-income	Western Europe	1	2001	2005	70	79		Retrospective cohort	max	years	4	F							women	Baseline	Mortality rate ratio	1.41	0				1219.8			0.560043558	0.898131582			SE Predicted				n.d.	n.d.	n.d.	0	0	0
Assessing the potential impact of increased participation in higher education on mortality: Evidence from 21 European populations	79	2004	0.805694227	FIN	Finland|FIN	High-income	Western Europe	1	2001	2007	30	44		Retrospective cohort	max	years	6	M							men	Baseline	Mortality rate ratio	2.27	0				1219.8			0.380425871	0.510126919			SE Predicted				n.d.	n.d.	n.d.	0	0	0
Assessing the potential impact of increased participation in higher education on mortality: Evidence from 21 European populations	79	2004	0.805694227	FIN	Finland|FIN	High-income	Western Europe	1	2001	2007	30	44		Retrospective cohort	max	years	6	F							women	Baseline	Mortality rate ratio	1.69	0				1219.8			0.485899276	0.720576906			SE Predicted				n.d.	n.d.	n.d.	0	0	0
Assessing the potential impact of increased participation in higher education on mortality: Evidence from 21 European populations	79	2004	0.805694227	FIN	Finland|FIN	High-income	Western Europe	1	2001	2007	45	59		Retrospective cohort	max	years	6	M							men	Baseline	Mortality rate ratio	1.76	0				1219.8			0.470244282	0.686516756			SE Predicted				n.d.	n.d.	n.d.	0	0	0
Assessing the potential impact of increased participation in higher education on mortality: Evidence from 21 European populations	79	2004	0.805694227	FIN	Finland|FIN	High-income	Western Europe	1	2001	2007	45	59		Retrospective cohort	max	years	6	F							women	Baseline	Mortality rate ratio	1.32	0				1219.8			0.58867328	0.974939832			SE Predicted				n.d.	n.d.	n.d.	0	0	0
Assessing the potential impact of increased participation in higher education on mortality: Evidence from 21 European populations	79	2004	0.805694227	FIN	Finland|FIN	High-income	Western Europe	1	2001	2007	60	69		Retrospective cohort	max	years	6	M							men	Baseline	Mortality rate ratio	1.5	0				1219.8			0.533953214	0.832365894			SE Predicted				n.d.	n.d.	n.d.	0	0	0
Assessing the potential impact of increased participation in higher education on mortality: Evidence from 21 European populations	79	2004	0.805694227	FIN	Finland|FIN	High-income	Western Europe	1	2001	2007	60	69		Retrospective cohort	max	years	6	F							women	Baseline	Mortality rate ratio	1.25	0				1219.8			0.612919366	1.044183029			SE Predicted				n.d.	n.d.	n.d.	0	0	0
Assessing the potential impact of increased participation in higher education on mortality: Evidence from 21 European populations	79	2004	0.805694227	FIN	Finland|FIN	High-income	Western Europe	1	2001	2007	70	79		Retrospective cohort	max	years	6	M							men	Baseline	Mortality rate ratio	1.26	0				1219.8			0.609341784	1.033708173			SE Predicted				n.d.	n.d.	n.d.	0	0	0
Assessing the potential impact of increased participation in higher education on mortality: Evidence from 21 European populations	79	2004	0.805694227	FIN	Finland|FIN	High-income	Western Europe	1	2001	2007	70	79		Retrospective cohort	max	years	6	F							women	Baseline	Mortality rate ratio	1.22	0				1219.8			0.623891074	1.076890551			SE Predicted				n.d.	n.d.	n.d.	0	0	0
Assessing the potential impact of increased participation in higher education on mortality: Evidence from 21 European populations	79	2004	0.805694227	FIN	Finland|FIN	High-income	Western Europe	1	2001	2007	30	44		Retrospective cohort	max	years	6	M							men	Baseline	Mortality rate ratio	4.27	0				1219.8			0.216623721	0.253185155			SE Predicted				n.d.	n.d.	n.d.	0	0	0
Assessing the potential impact of increased participation in higher education on mortality: Evidence from 21 European populations	79	2004	0.805694227	FIN	Finland|FIN	High-income	Western Europe	1	2001	2007	30	44		Retrospective cohort	max	years	6	F							women	Baseline	Mortality rate ratio	3.49	0				1219.8			0.260459096	0.31521699			SE Predicted				n.d.	n.d.	n.d.	0	0	0
Assessing the potential impact of increased participation in higher education on mortality: Evidence from 21 European populations	79	2004	0.805694227	FIN	Finland|FIN	High-income	Western Europe	1	2001	2007	45	59		Retrospective cohort	max	years	6	M							men	Baseline	Mortality rate ratio	2.35	0				1219.8			0.369314781	0.490306427			SE Predicted				n.d.	n.d.	n.d.	0	0	0
Assessing the potential impact of increased participation in higher education on mortality: Evidence from 21 European populations	79	2004	0.805694227	FIN	Finland|FIN	High-income	Western Europe	1	2001	2007	45	59		Retrospective cohort	max	years	6	F							women	Baseline	Mortality rate ratio	2.05	0				1219.8			0.414672756	0.573834658			SE Predicted				n.d.	n.d.	n.d.	0	0	0
Assessing the potential impact of increased participation in higher education on mortality: Evidence from 21 European populations	79	2004	0.805694227	FIN	Finland|FIN	High-income	Western Europe	1	2001	2007	60	69		Retrospective cohort	max	years	6	M							men	Baseline	Mortality rate ratio	1.82	0				1219.8			0.457586813	0.659756571			SE Predicted				n.d.	n.d.	n.d.	0	0	0
Assessing the potential impact of increased participation in higher education on mortality: Evidence from 21 European populations	79	2004	0.805694227	FIN	Finland|FIN	High-income	Western Europe	1	2001	2007	60	69		Retrospective cohort	max	years	6	F							women	Baseline	Mortality rate ratio	1.59	0				1219.8			0.510098747	0.775445883			SE Predicted				n.d.	n.d.	n.d.	0	0	0
Assessing the potential impact of increased participation in higher education on mortality: Evidence from 21 European populations	79	2004	0.805694227	FIN	Finland|FIN	High-income	Western Europe	1	2001	2007	70	79		Retrospective cohort	max	years	6	M							men	Baseline	Mortality rate ratio	1.55	0				1219.8			0.520442341	0.799767924			SE Predicted				n.d.	n.d.	n.d.	0	0	0
Assessing the potential impact of increased participation in higher education on mortality: Evidence from 21 European populations	79	2004	0.805694227	FIN	Finland|FIN	High-income	Western Europe	1	2001	2007	70	79		Retrospective cohort	max	years	6	F							women	Baseline	Mortality rate ratio	1.5	0				1219.8			0.533953214	0.832365894			SE Predicted				n.d.	n.d.	n.d.	0	0	0
Assessing the potential impact of increased participation in higher education on mortality: Evidence from 21 European populations	80	2002	0.780088872	FRA	France|FRA	High-income	Western Europe	0	1999	2005	30	44		Retrospective cohort	max	years	6	M							men	Baseline	Mortality rate ratio	2.36	0				1219.8			0.367970745	0.487935821			SE Predicted				n.d.	n.d.	n.d.	0	0	0
Assessing the potential impact of increased participation in higher education on mortality: Evidence from 21 European populations	80	2002	0.780088872	FRA	France|FRA	High-income	Western Europe	0	1999	2005	30	44		Retrospective cohort	max	years	6	F							women	Baseline	Mortality rate ratio	1.9	0				1219.8			0.441709526	0.627127771			SE Predicted				n.d.	n.d.	n.d.	0	0	0
Assessing the potential impact of increased participation in higher education on mortality: Evidence from 21 European populations	80	2002	0.780088872	FRA	France|FRA	High-income	Western Europe	0	1999	2005	45	59		Retrospective cohort	max	years	6	M							men	Baseline	Mortality rate ratio	1.86	0				1219.8			0.449511344	0.643033288			SE Predicted				n.d.	n.d.	n.d.	0	0	0
Assessing the potential impact of increased participation in higher education on mortality: Evidence from 21 European populations	80	2002	0.780088872	FRA	France|FRA	High-income	Western Europe	0	1999	2005	45	59		Retrospective cohort	max	years	6	F							women	Baseline	Mortality rate ratio	1.45	0				1219.8			0.548153426	0.867684546			SE Predicted				n.d.	n.d.	n.d.	0	0	0
Assessing the potential impact of increased participation in higher education on mortality: Evidence from 21 European populations	80	2002	0.780088872	FRA	France|FRA	High-income	Western Europe	0	1999	2005	60	69		Retrospective cohort	max	years	6	M							men	Baseline	Mortality rate ratio	1.39	0				1219.8			0.566174687	0.914155236			SE Predicted				n.d.	n.d.	n.d.	0	0	0
Assessing the potential impact of increased participation in higher education on mortality: Evidence from 21 European populations	80	2002	0.780088872	FRA	France|FRA	High-income	Western Europe	0	1999	2005	60	69		Retrospective cohort	max	years	6	F							women	Baseline	Mortality rate ratio	1.16	0				1219.8			0.646963351	1.148693972			SE Predicted				n.d.	n.d.	n.d.	0	0	0
Assessing the potential impact of increased participation in higher education on mortality: Evidence from 21 European populations	80	2002	0.780088872	FRA	France|FRA	High-income	Western Europe	0	1999	2005	70	79		Retrospective cohort	max	years	6	M							men	Baseline	Mortality rate ratio	1.56	0				1219.8			0.517818749	0.793547691			SE Predicted				n.d.	n.d.	n.d.	0	0	0
Assessing the potential impact of increased participation in higher education on mortality: Evidence from 21 European populations	80	2002	0.780088872	FRA	France|FRA	High-income	Western Europe	0	1999	2005	70	79		Retrospective cohort	max	years	6	F							women	Baseline	Mortality rate ratio	1.14	0				1219.8			0.655006725	1.174747524			SE Predicted				n.d.	n.d.	n.d.	0	0	0
Assessing the potential impact of increased participation in higher education on mortality: Evidence from 21 European populations	80	2002	0.780088872	FRA	France|FRA	High-income	Western Europe	0	1999	2005	30	44		Retrospective cohort	max	years	6	M							men	Baseline	Mortality rate ratio	3.73	0				1219.8			0.245200971	0.293129921			SE Predicted				n.d.	n.d.	n.d.	0	0	0
Assessing the potential impact of increased participation in higher education on mortality: Evidence from 21 European populations	80	2002	0.780088872	FRA	France|FRA	High-income	Western Europe	0	1999	2005	30	44		Retrospective cohort	max	years	6	F							women	Baseline	Mortality rate ratio	3.17	0				1219.8			0.284003032	0.350395483			SE Predicted				n.d.	n.d.	n.d.	0	0	0
Assessing the potential impact of increased participation in higher education on mortality: Evidence from 21 European populations	80	2002	0.780088872	FRA	France|FRA	High-income	Western Europe	0	1999	2005	45	59		Retrospective cohort	max	years	6	M							men	Baseline	Mortality rate ratio	2.49	0				1219.8			0.351337922	0.459067214			SE Predicted				n.d.	n.d.	n.d.	0	0	0
Assessing the potential impact of increased participation in higher education on mortality: Evidence from 21 European populations	80	2002	0.780088872	FRA	France|FRA	High-income	Western Europe	0	1999	2005	45	59		Retrospective cohort	max	years	6	F							women	Baseline	Mortality rate ratio	1.9	0				1219.8			0.441709526	0.627127771			SE Predicted				n.d.	n.d.	n.d.	0	0	0
Assessing the potential impact of increased participation in higher education on mortality: Evidence from 21 European populations	80	2002	0.780088872	FRA	France|FRA	High-income	Western Europe	0	1999	2005	60	69		Retrospective cohort	max	years	6	M							men	Baseline	Mortality rate ratio	1.91	0				1219.8			0.439800257	0.623272244			SE Predicted				n.d.	n.d.	n.d.	0	0	0
Assessing the potential impact of increased participation in higher education on mortality: Evidence from 21 European populations	80	2002	0.780088872	FRA	France|FRA	High-income	Western Europe	0	1999	2005	60	69		Retrospective cohort	max	years	6	F							women	Baseline	Mortality rate ratio	1.46	0				1219.8			0.545255884	0.860387174			SE Predicted				n.d.	n.d.	n.d.	0	0	0
Assessing the potential impact of increased participation in higher education on mortality: Evidence from 21 European populations	80	2002	0.780088872	FRA	France|FRA	High-income	Western Europe	0	1999	2005	70	79		Retrospective cohort	max	years	6	M							men	Baseline	Mortality rate ratio	2.04	0				1219.8			0.416373814	0.577106886			SE Predicted				n.d.	n.d.	n.d.	0	0	0
Assessing the potential impact of increased participation in higher education on mortality: Evidence from 21 European populations	80	2002	0.780088872	FRA	France|FRA	High-income	Western Europe	0	1999	2005	70	79		Retrospective cohort	max	years	6	F							women	Baseline	Mortality rate ratio	1.35	0				1219.8			0.578827251	0.947945772			SE Predicted				n.d.	n.d.	n.d.	0	0	0
Assessing the potential impact of increased participation in higher education on mortality: Evidence from 21 European populations	86	2003	0.760093744	ITA	Italy|ITA	High-income	Western Europe	0	2001	2005	30	44		Retrospective cohort	max	years	4	M							men	Baseline	Mortality rate ratio	4.79	0				1219.8			0.194748832	0.223796923			SE Predicted				n.d.	n.d.	n.d.	0	0	0
Assessing the potential impact of increased participation in higher education on mortality: Evidence from 21 European populations	86	2003	0.760093744	ITA	Italy|ITA	High-income	Western Europe	0	2001	2005	30	44		Retrospective cohort	max	years	4	M							men	Baseline	Mortality rate ratio	2.07	0				1219.8			0.411311233	0.567399226			SE Predicted				n.d.	n.d.	n.d.	0	0	0
Assessing the potential impact of increased participation in higher education on mortality: Evidence from 21 European populations	86	2003	0.760093744	ITA	Italy|ITA	High-income	Western Europe	0	2001	2005	30	44		Retrospective cohort	max	years	4	F							women	Baseline	Mortality rate ratio	2.13	0				1219.8			0.401540332	0.548923241			SE Predicted				n.d.	n.d.	n.d.	0	0	0
Assessing the potential impact of increased participation in higher education on mortality: Evidence from 21 European populations	86	2003	0.760093744	ITA	Italy|ITA	High-income	Western Europe	0	2001	2005	30	44		Retrospective cohort	max	years	4	F							women	Baseline	Mortality rate ratio	1.6	0				1219.8			0.507574537	0.769591403			SE Predicted				n.d.	n.d.	n.d.	0	0	0
Assessing the potential impact of increased participation in higher education on mortality: Evidence from 21 European populations	86	2003	0.760093744	ITA	Italy|ITA	High-income	Western Europe	0	2001	2005	45	59		Retrospective cohort	max	years	4	M							men	Baseline	Mortality rate ratio	2.18	0				1219.8			0.393739896	0.53441371			SE Predicted				n.d.	n.d.	n.d.	0	0	0
Assessing the potential impact of increased participation in higher education on mortality: Evidence from 21 European populations	86	2003	0.760093744	ITA	Italy|ITA	High-income	Western Europe	0	2001	2005	45	59		Retrospective cohort	max	years	4	M							men	Baseline	Mortality rate ratio	1.45	0				1219.8			0.548153426	0.867684546			SE Predicted				n.d.	n.d.	n.d.	0	0	0
Assessing the potential impact of increased participation in higher education on mortality: Evidence from 21 European populations	86	2003	0.760093744	ITA	Italy|ITA	High-income	Western Europe	0	2001	2005	45	59		Retrospective cohort	max	years	4	F							women	Baseline	Mortality rate ratio	1.34	0				1219.8			0.582074477	0.956779467			SE Predicted				n.d.	n.d.	n.d.	0	0	0
Assessing the potential impact of increased participation in higher education on mortality: Evidence from 21 European populations	86	2003	0.760093744	ITA	Italy|ITA	High-income	Western Europe	0	2001	2005	45	59		Retrospective cohort	max	years	4	F							women	Baseline	Mortality rate ratio	1.16	0				1219.8			0.646963351	1.148693972			SE Predicted				n.d.	n.d.	n.d.	0	0	0
Assessing the potential impact of increased participation in higher education on mortality: Evidence from 21 European populations	86	2003	0.760093744	ITA	Italy|ITA	High-income	Western Europe	0	2001	2005	60	69		Retrospective cohort	max	years	4	M							men	Baseline	Mortality rate ratio	1.59	0				1219.8			0.510098747	0.775445883			SE Predicted				n.d.	n.d.	n.d.	0	0	0
Assessing the potential impact of increased participation in higher education on mortality: Evidence from 21 European populations	86	2003	0.760093744	ITA	Italy|ITA	High-income	Western Europe	0	2001	2005	60	69		Retrospective cohort	max	years	4	M							men	Baseline	Mortality rate ratio	1.25	0				1219.8			0.612919366	1.044183029			SE Predicted				n.d.	n.d.	n.d.	0	0	0
Assessing the potential impact of increased participation in higher education on mortality: Evidence from 21 European populations	86	2003	0.760093744	ITA	Italy|ITA	High-income	Western Europe	0	2001	2005	60	69		Retrospective cohort	max	years	4	F							women	Baseline	Mortality rate ratio	1.32	0				1219.8			0.58867328	0.974939832			SE Predicted				n.d.	n.d.	n.d.	0	0	0
Assessing the potential impact of increased participation in higher education on mortality: Evidence from 21 European populations	86	2003	0.760093744	ITA	Italy|ITA	High-income	Western Europe	0	2001	2005	60	69		Retrospective cohort	max	years	4	F							women	Baseline	Mortality rate ratio	1.07	0				1219.8			0.684649467	1.275745867			SE Predicted				n.d.	n.d.	n.d.	0	0	0
Assessing the potential impact of increased participation in higher education on mortality: Evidence from 21 European populations	86	2003	0.760093744	ITA	Italy|ITA	High-income	Western Europe	0	2001	2005	70	79		Retrospective cohort	max	years	4	M							men	Baseline	Mortality rate ratio	1.36	0				1219.8			0.575614143	0.939270596			SE Predicted				n.d.	n.d.	n.d.	0	0	0
Assessing the potential impact of increased participation in higher education on mortality: Evidence from 21 European populations	86	2003	0.760093744	ITA	Italy|ITA	High-income	Western Europe	0	2001	2005	70	79		Retrospective cohort	max	years	4	M							men	Baseline	Mortality rate ratio	1.1	0				1219.8			0.671653404	1.23046541			SE Predicted				n.d.	n.d.	n.d.	0	0	0
Assessing the potential impact of increased participation in higher education on mortality: Evidence from 21 European populations	86	2003	0.760093744	ITA	Italy|ITA	High-income	Western Europe	0	2001	2005	70	79		Retrospective cohort	max	years	4	F							women	Baseline	Mortality rate ratio	1.14	0				1219.8			0.655006725	1.174747524			SE Predicted				n.d.	n.d.	n.d.	0	0	0
Assessing the potential impact of increased participation in higher education on mortality: Evidence from 21 European populations	86	2003	0.760093744	ITA	Italy|ITA	High-income	Western Europe	0	2001	2005	70	79		Retrospective cohort	max	years	4	F							women	Baseline	Mortality rate ratio	0.99	0				1219.8			0.721598815	1.413949177			SE Predicted				n.d.	n.d.	n.d.	0	0	0
Assessing the potential impact of increased participation in higher education on mortality: Evidence from 21 European populations	86	2004	0.762787749	ITA	Italy|ITA	High-income	Western Europe	0	2001	2006	30	44		Retrospective cohort	max	years	5	M							men	Baseline	Mortality rate ratio	2.93	0				1219.8			0.304633745	0.382372587			SE Predicted				n.d.	n.d.	n.d.	0	0	0
Assessing the potential impact of increased participation in higher education on mortality: Evidence from 21 European populations	86	2004	0.762787749	ITA	Italy|ITA	High-income	Western Europe	0	2001	2006	30	44		Retrospective cohort	max	years	5	M							men	Baseline	Mortality rate ratio	1.38	0				1219.8			0.569288338	0.922379283			SE Predicted				n.d.	n.d.	n.d.	0	0	0
Assessing the potential impact of increased participation in higher education on mortality: Evidence from 21 European populations	86	2004	0.762787749	ITA	Italy|ITA	High-income	Western Europe	0	2001	2006	30	44		Retrospective cohort	max	years	5	F							women	Baseline	Mortality rate ratio	2.06	0				1219.8			0.412985281	0.570598973			SE Predicted				n.d.	n.d.	n.d.	0	0	0
Assessing the potential impact of increased participation in higher education on mortality: Evidence from 21 European populations	86	2004	0.762787749	ITA	Italy|ITA	High-income	Western Europe	0	2001	2006	30	44		Retrospective cohort	max	years	5	F							women	Baseline	Mortality rate ratio	1.36	0				1219.8			0.575614143	0.939270596			SE Predicted				n.d.	n.d.	n.d.	0	0	0
Assessing the potential impact of increased participation in higher education on mortality: Evidence from 21 European populations	86	2004	0.762787749	ITA	Italy|ITA	High-income	Western Europe	0	2001	2006	45	59		Retrospective cohort	max	years	5	M							men	Baseline	Mortality rate ratio	1.64	0				1219.8			0.497714573	0.747019515			SE Predicted				n.d.	n.d.	n.d.	0	0	0
Assessing the potential impact of increased participation in higher education on mortality: Evidence from 21 European populations	86	2004	0.762787749	ITA	Italy|ITA	High-income	Western Europe	0	2001	2006	45	59		Retrospective cohort	max	years	5	M							men	Baseline	Mortality rate ratio	1.17	0				1219.8			0.643009363	1.136085402			SE Predicted				n.d.	n.d.	n.d.	0	0	0
Assessing the potential impact of increased participation in higher education on mortality: Evidence from 21 European populations	86	2004	0.762787749	ITA	Italy|ITA	High-income	Western Europe	0	2001	2006	45	59		Retrospective cohort	max	years	5	F							women	Baseline	Mortality rate ratio	1.34	0				1219.8			0.582074477	0.956779467			SE Predicted				n.d.	n.d.	n.d.	0	0	0
Assessing the potential impact of increased participation in higher education on mortality: Evidence from 21 European populations	86	2004	0.762787749	ITA	Italy|ITA	High-income	Western Europe	0	2001	2006	45	59		Retrospective cohort	max	years	5	F							women	Baseline	Mortality rate ratio	1.26	0				1219.8			0.609341784	1.033708173			SE Predicted				n.d.	n.d.	n.d.	0	0	0
Assessing the potential impact of increased participation in higher education on mortality: Evidence from 21 European populations	86	2004	0.762787749	ITA	Italy|ITA	High-income	Western Europe	0	2001	2006	60	69		Retrospective cohort	max	years	5	M							men	Baseline	Mortality rate ratio	1.81	0				1219.8			0.459650074	0.66407253			SE Predicted				n.d.	n.d.	n.d.	0	0	0
Assessing the potential impact of increased participation in higher education on mortality: Evidence from 21 European populations	86	2004	0.762787749	ITA	Italy|ITA	High-income	Western Europe	0	2001	2006	60	69		Retrospective cohort	max	years	5	M							men	Baseline	Mortality rate ratio	1.23	0				1219.8			0.620193431	1.065767851			SE Predicted				n.d.	n.d.	n.d.	0	0	0
Assessing the potential impact of increased participation in higher education on mortality: Evidence from 21 European populations	86	2004	0.762787749	ITA	Italy|ITA	High-income	Western Europe	0	2001	2006	60	69		Retrospective cohort	max	years	5	F							women	Baseline	Mortality rate ratio	1.05	0				1219.8			0.693567136	1.307774592			SE Predicted				n.d.	n.d.	n.d.	0	0	0
Assessing the potential impact of increased participation in higher education on mortality: Evidence from 21 European populations	86	2004	0.762787749	ITA	Italy|ITA	High-income	Western Europe	0	2001	2006	60	69		Retrospective cohort	max	years	5	F							women	Baseline	Mortality rate ratio	0.98	0				1219.8			0.726464556	1.433287846			SE Predicted				n.d.	n.d.	n.d.	0	0	0
Assessing the potential impact of increased participation in higher education on mortality: Evidence from 21 European populations	86	2004	0.762787749	ITA	Italy|ITA	High-income	Western Europe	0	2001	2006	70	79		Retrospective cohort	max	years	5	M							men	Baseline	Mortality rate ratio	1.31	0				1219.8			0.592025872	0.984275608			SE Predicted				n.d.	n.d.	n.d.	0	0	0
Assessing the potential impact of increased participation in higher education on mortality: Evidence from 21 European populations	86	2004	0.762787749	ITA	Italy|ITA	High-income	Western Europe	0	2001	2006	70	79		Retrospective cohort	max	years	5	M							men	Baseline	Mortality rate ratio	1.08	0				1219.8			0.680267412	1.260296768			SE Predicted				n.d.	n.d.	n.d.	0	0	0
Assessing the potential impact of increased participation in higher education on mortality: Evidence from 21 European populations	86	2004	0.762787749	ITA	Italy|ITA	High-income	Western Europe	0	2001	2006	70	79		Retrospective cohort	max	years	5	F							women	Baseline	Mortality rate ratio	1.04	0				1219.8			0.698104141	1.324381504			SE Predicted				n.d.	n.d.	n.d.	0	0	0
Assessing the potential impact of increased participation in higher education on mortality: Evidence from 21 European populations	86	2004	0.762787749	ITA	Italy|ITA	High-income	Western Europe	0	2001	2006	70	79		Retrospective cohort	max	years	5	F							women	Baseline	Mortality rate ratio	1.01	0				1219.8			0.712036222	1.376750253			SE Predicted				n.d.	n.d.	n.d.	0	0	0
Assessing the potential impact of increased participation in higher education on mortality: Evidence from 21 European populations	89	2002	0.838676077	NLD	Netherlands|NLD	High-income	Western Europe	1	1998	2007	30	44		Retrospective cohort	max	years	9	M							men	Baseline	Mortality rate ratio	1.32	0				1219.8			0.58867328	0.974939832			SE Predicted				n.d.	n.d.	n.d.	0	0	0
Assessing the potential impact of increased participation in higher education on mortality: Evidence from 21 European populations	89	2002	0.838676077	NLD	Netherlands|NLD	High-income	Western Europe	1	1998	2007	30	44		Retrospective cohort	max	years	9	F							women	Baseline	Mortality rate ratio	1.05	0				1219.8			0.693567136	1.307774592			SE Predicted				n.d.	n.d.	n.d.	0	0	0
Assessing the potential impact of increased participation in higher education on mortality: Evidence from 21 European populations	89	2002	0.838676077	NLD	Netherlands|NLD	High-income	Western Europe	1	1998	2007	45	59		Retrospective cohort	max	years	9	M							men	Baseline	Mortality rate ratio	1.24	0				1219.8			0.616536389	1.054867507			SE Predicted				n.d.	n.d.	n.d.	0	0	0
Assessing the potential impact of increased participation in higher education on mortality: Evidence from 21 European populations	89	2002	0.838676077	NLD	Netherlands|NLD	High-income	Western Europe	1	1998	2007	45	59		Retrospective cohort	max	years	9	F							women	Baseline	Mortality rate ratio	1.24	0				1219.8			0.616536389	1.054867507			SE Predicted				n.d.	n.d.	n.d.	0	0	0
Assessing the potential impact of increased participation in higher education on mortality: Evidence from 21 European populations	89	2002	0.838676077	NLD	Netherlands|NLD	High-income	Western Europe	1	1998	2007	60	69		Retrospective cohort	max	years	9	M							men	Baseline	Mortality rate ratio	1.28	0				1219.8			0.602302676	1.013363524			SE Predicted				n.d.	n.d.	n.d.	0	0	0
Assessing the potential impact of increased participation in higher education on mortality: Evidence from 21 European populations	89	2002	0.838676077	NLD	Netherlands|NLD	High-income	Western Europe	1	1998	2007	60	69		Retrospective cohort	max	years	9	F							women	Baseline	Mortality rate ratio	1.28	0				1219.8			0.602302676	1.013363524			SE Predicted				n.d.	n.d.	n.d.	0	0	0
Assessing the potential impact of increased participation in higher education on mortality: Evidence from 21 European populations	89	2002	0.838676077	NLD	Netherlands|NLD	High-income	Western Europe	1	1998	2007	70	79		Retrospective cohort	max	years	9	M							men	Baseline	Mortality rate ratio	1.43	0				1219.8			0.554037645	0.882650254			SE Predicted				n.d.	n.d.	n.d.	0	0	0
Assessing the potential impact of increased participation in higher education on mortality: Evidence from 21 European populations	89	2002	0.838676077	NLD	Netherlands|NLD	High-income	Western Europe	1	1998	2007	70	79		Retrospective cohort	max	years	9	F							women	Baseline	Mortality rate ratio	0.97	0				1219.8			0.73138751	1.453145133			SE Predicted				n.d.	n.d.	n.d.	0	0	0
Assessing the potential impact of increased participation in higher education on mortality: Evidence from 21 European populations	89	2002	0.838676077	NLD	Netherlands|NLD	High-income	Western Europe	1	1998	2007	30	44		Retrospective cohort	max	years	9	M							men	Baseline	Mortality rate ratio	2.03	0				1219.8			0.418088618	0.580416273			SE Predicted				n.d.	n.d.	n.d.	0	0	0
Assessing the potential impact of increased participation in higher education on mortality: Evidence from 21 European populations	89	2002	0.838676077	NLD	Netherlands|NLD	High-income	Western Europe	1	1998	2007	30	44		Retrospective cohort	max	years	9	F							women	Baseline	Mortality rate ratio	1.87	0				1219.8			0.447535767	0.638982608			SE Predicted				n.d.	n.d.	n.d.	0	0	0
Assessing the potential impact of increased participation in higher education on mortality: Evidence from 21 European populations	89	2002	0.838676077	NLD	Netherlands|NLD	High-income	Western Europe	1	1998	2007	45	59		Retrospective cohort	max	years	9	M							men	Baseline	Mortality rate ratio	1.93	0				1219.8			0.436029737	0.61570017			SE Predicted				n.d.	n.d.	n.d.	0	0	0
Assessing the potential impact of increased participation in higher education on mortality: Evidence from 21 European populations	89	2002	0.838676077	NLD	Netherlands|NLD	High-income	Western Europe	1	1998	2007	45	59		Retrospective cohort	max	years	9	F							women	Baseline	Mortality rate ratio	1.67	0				1219.8			0.490559545	0.730929227			SE Predicted				n.d.	n.d.	n.d.	0	0	0
Assessing the potential impact of increased participation in higher education on mortality: Evidence from 21 European populations	89	2002	0.838676077	NLD	Netherlands|NLD	High-income	Western Europe	1	1998	2007	60	69		Retrospective cohort	max	years	9	M							men	Baseline	Mortality rate ratio	1.6	0				1219.8			0.507574537	0.769591403			SE Predicted				n.d.	n.d.	n.d.	0	0	0
Assessing the potential impact of increased participation in higher education on mortality: Evidence from 21 European populations	89	2002	0.838676077	NLD	Netherlands|NLD	High-income	Western Europe	1	1998	2007	60	69		Retrospective cohort	max	years	9	F							women	Baseline	Mortality rate ratio	1.72	0				1219.8			0.479067774	0.705579816			SE Predicted				n.d.	n.d.	n.d.	0	0	0
Assessing the potential impact of increased participation in higher education on mortality: Evidence from 21 European populations	89	2002	0.838676077	NLD	Netherlands|NLD	High-income	Western Europe	1	1998	2007	70	79		Retrospective cohort	max	years	9	M							men	Baseline	Mortality rate ratio	1.83	0				1219.8			0.455541533	0.655495692			SE Predicted				n.d.	n.d.	n.d.	0	0	0
Assessing the potential impact of increased participation in higher education on mortality: Evidence from 21 European populations	89	2002	0.838676077	NLD	Netherlands|NLD	High-income	Western Europe	1	1998	2007	70	79		Retrospective cohort	max	years	9	F							women	Baseline	Mortality rate ratio	1.34	0				1219.8			0.582074477	0.956779467			SE Predicted				n.d.	n.d.	n.d.	0	0	0
Assessing the potential impact of increased participation in higher education on mortality: Evidence from 21 European populations	90	2004	0.863468908	NOR	Norway|NOR	High-income	Western Europe	1	2001	2006	30	44		Retrospective cohort	max	years	5	M							men	Baseline	Mortality rate ratio	2.05	0				1219.8			0.414672756	0.573834658			SE Predicted				n.d.	n.d.	n.d.	0	0	0
Assessing the potential impact of increased participation in higher education on mortality: Evidence from 21 European populations	90	2004	0.863468908	NOR	Norway|NOR	High-income	Western Europe	1	2001	2006	30	44		Retrospective cohort	max	years	5	F							women	Baseline	Mortality rate ratio	1.77	0				1219.8			0.46808759	0.681908871			SE Predicted				n.d.	n.d.	n.d.	0	0	0
Assessing the potential impact of increased participation in higher education on mortality: Evidence from 21 European populations	90	2004	0.863468908	NOR	Norway|NOR	High-income	Western Europe	1	2001	2006	45	59		Retrospective cohort	max	years	5	M							men	Baseline	Mortality rate ratio	1.78	0				1219.8			0.465950066	0.677361671			SE Predicted				n.d.	n.d.	n.d.	0	0	0
Assessing the potential impact of increased participation in higher education on mortality: Evidence from 21 European populations	90	2004	0.863468908	NOR	Norway|NOR	High-income	Western Europe	1	2001	2006	45	59		Retrospective cohort	max	years	5	F							women	Baseline	Mortality rate ratio	1.44	0				1219.8			0.551080539	0.875104549			SE Predicted				n.d.	n.d.	n.d.	0	0	0
Assessing the potential impact of increased participation in higher education on mortality: Evidence from 21 European populations	90	2004	0.863468908	NOR	Norway|NOR	High-income	Western Europe	1	2001	2006	60	69		Retrospective cohort	max	years	5	M							men	Baseline	Mortality rate ratio	1.52	0				1219.8			0.528468821	0.819018014			SE Predicted				n.d.	n.d.	n.d.	0	0	0
Assessing the potential impact of increased participation in higher education on mortality: Evidence from 21 European populations	90	2004	0.863468908	NOR	Norway|NOR	High-income	Western Europe	1	2001	2006	60	69		Retrospective cohort	max	years	5	F							women	Baseline	Mortality rate ratio	1.39	0				1219.8			0.566174687	0.914155236			SE Predicted				n.d.	n.d.	n.d.	0	0	0
Assessing the potential impact of increased participation in higher education on mortality: Evidence from 21 European populations	90	2004	0.863468908	NOR	Norway|NOR	High-income	Western Europe	1	2001	2006	70	79		Retrospective cohort	max	years	5	M							men	Baseline	Mortality rate ratio	1.32	0				1219.8			0.58867328	0.974939832			SE Predicted				n.d.	n.d.	n.d.	0	0	0
Assessing the potential impact of increased participation in higher education on mortality: Evidence from 21 European populations	90	2004	0.863468908	NOR	Norway|NOR	High-income	Western Europe	1	2001	2006	70	79		Retrospective cohort	max	years	5	F							women	Baseline	Mortality rate ratio	1.22	0				1219.8			0.623891074	1.076890551			SE Predicted				n.d.	n.d.	n.d.	0	0	0
Assessing the potential impact of increased participation in higher education on mortality: Evidence from 21 European populations	90	2004	0.863468908	NOR	Norway|NOR	High-income	Western Europe	1	2001	2006	30	44		Retrospective cohort	max	years	5	M							men	Baseline	Mortality rate ratio	3.95	0				1219.8			0.232698298	0.275430862			SE Predicted				n.d.	n.d.	n.d.	0	0	0
Assessing the potential impact of increased participation in higher education on mortality: Evidence from 21 European populations	90	2004	0.863468908	NOR	Norway|NOR	High-income	Western Europe	1	2001	2006	30	44		Retrospective cohort	max	years	5	F							women	Baseline	Mortality rate ratio	3.01	0				1219.8			0.297434183	0.371087333			SE Predicted				n.d.	n.d.	n.d.	0	0	0
Assessing the potential impact of increased participation in higher education on mortality: Evidence from 21 European populations	90	2004	0.863468908	NOR	Norway|NOR	High-income	Western Europe	1	2001	2006	45	59		Retrospective cohort	max	years	5	M							men	Baseline	Mortality rate ratio	2.79	0				1219.8			0.318100875	0.403856177			SE Predicted				n.d.	n.d.	n.d.	0	0	0
Assessing the potential impact of increased participation in higher education on mortality: Evidence from 21 European populations	90	2004	0.863468908	NOR	Norway|NOR	High-income	Western Europe	1	2001	2006	45	59		Retrospective cohort	max	years	5	F							women	Baseline	Mortality rate ratio	2.4	0				1219.8			0.362689763	0.478676623			SE Predicted				n.d.	n.d.	n.d.	0	0	0
Assessing the potential impact of increased participation in higher education on mortality: Evidence from 21 European populations	90	2004	0.863468908	NOR	Norway|NOR	High-income	Western Europe	1	2001	2006	60	69		Retrospective cohort	max	years	5	M							men	Baseline	Mortality rate ratio	2.15	0				1219.8			0.398383978	0.543026741			SE Predicted				n.d.	n.d.	n.d.	0	0	0
Assessing the potential impact of increased participation in higher education on mortality: Evidence from 21 European populations	90	2004	0.863468908	NOR	Norway|NOR	High-income	Western Europe	1	2001	2006	60	69		Retrospective cohort	max	years	5	F							women	Baseline	Mortality rate ratio	1.97	0				1219.8			0.428675382	0.60108931			SE Predicted				n.d.	n.d.	n.d.	0	0	0
Assessing the potential impact of increased participation in higher education on mortality: Evidence from 21 European populations	90	2004	0.863468908	NOR	Norway|NOR	High-income	Western Europe	1	2001	2006	70	79		Retrospective cohort	max	years	5	M							men	Baseline	Mortality rate ratio	1.72	0				1219.8			0.479067774	0.705579816			SE Predicted				n.d.	n.d.	n.d.	0	0	0
Assessing the potential impact of increased participation in higher education on mortality: Evidence from 21 European populations	90	2004	0.863468908	NOR	Norway|NOR	High-income	Western Europe	1	2001	2006	70	79		Retrospective cohort	max	years	5	F							women	Baseline	Mortality rate ratio	1.65	0				1219.8			0.495307221	0.74157905			SE Predicted				n.d.	n.d.	n.d.	0	0	0
Assessing the potential impact of increased participation in higher education on mortality: Evidence from 21 European populations	92	2002	0.706309655	ESP	Spain|ESP	High-income	Western Europe	0	2001	2003	30	44		Retrospective cohort	max	years	2	M							men	Baseline	Mortality rate ratio	1.63	0				1219.8			0.50014467	0.752539233			SE Predicted				n.d.	n.d.	n.d.	0	0	0
Assessing the potential impact of increased participation in higher education on mortality: Evidence from 21 European populations	92	2002	0.706309655	ESP	Spain|ESP	High-income	Western Europe	0	2001	2003	30	44		Retrospective cohort	max	years	2	F							women	Baseline	Mortality rate ratio	1.6	0				1219.8			0.507574537	0.769591403			SE Predicted				n.d.	n.d.	n.d.	0	0	0
Assessing the potential impact of increased participation in higher education on mortality: Evidence from 21 European populations	92	2002	0.706309655	ESP	Spain|ESP	High-income	Western Europe	0	2001	2003	45	59		Retrospective cohort	max	years	2	M							men	Baseline	Mortality rate ratio	1.39	0				1219.8			0.566174687	0.914155236			SE Predicted				n.d.	n.d.	n.d.	0	0	0
Assessing the potential impact of increased participation in higher education on mortality: Evidence from 21 European populations	92	2002	0.706309655	ESP	Spain|ESP	High-income	Western Europe	0	2001	2003	45	59		Retrospective cohort	max	years	2	F							women	Baseline	Mortality rate ratio	1.02	0				1219.8			0.707337985	1.358853619			SE Predicted				n.d.	n.d.	n.d.	0	0	0
Assessing the potential impact of increased participation in higher education on mortality: Evidence from 21 European populations	92	2002	0.706309655	ESP	Spain|ESP	High-income	Western Europe	0	2001	2003	60	69		Retrospective cohort	max	years	2	M							men	Baseline	Mortality rate ratio	1.24	0				1219.8			0.616536389	1.054867507			SE Predicted				n.d.	n.d.	n.d.	0	0	0
Assessing the potential impact of increased participation in higher education on mortality: Evidence from 21 European populations	92	2002	0.706309655	ESP	Spain|ESP	High-income	Western Europe	0	2001	2003	60	69		Retrospective cohort	max	years	2	F							women	Baseline	Mortality rate ratio	1.37	0				1219.8			0.572434666	0.930749774			SE Predicted				n.d.	n.d.	n.d.	0	0	0
Assessing the potential impact of increased participation in higher education on mortality: Evidence from 21 European populations	92	2002	0.706309655	ESP	Spain|ESP	High-income	Western Europe	0	2001	2003	70	79		Retrospective cohort	max	years	2	M							men	Baseline	Mortality rate ratio	1.1	0				1219.8			0.671653404	1.23046541			SE Predicted				n.d.	n.d.	n.d.	0	0	0
Assessing the potential impact of increased participation in higher education on mortality: Evidence from 21 European populations	92	2002	0.706309655	ESP	Spain|ESP	High-income	Western Europe	0	2001	2003	70	79		Retrospective cohort	max	years	2	F							women	Baseline	Mortality rate ratio	1.2	0				1219.8			0.63141055	1.099830284			SE Predicted				n.d.	n.d.	n.d.	0	0	0
Assessing the potential impact of increased participation in higher education on mortality: Evidence from 21 European populations	92	2002	0.706309655	ESP	Spain|ESP	High-income	Western Europe	0	2001	2003	30	44		Retrospective cohort	max	years	2	M							men	Baseline	Mortality rate ratio	3.09	0				1219.8			0.29056461	0.360446095			SE Predicted				n.d.	n.d.	n.d.	0	0	0
Assessing the potential impact of increased participation in higher education on mortality: Evidence from 21 European populations	92	2002	0.706309655	ESP	Spain|ESP	High-income	Western Europe	0	2001	2003	30	44		Retrospective cohort	max	years	2	F							women	Baseline	Mortality rate ratio	1.89	0				1219.8			0.443635065	0.631030755			SE Predicted				n.d.	n.d.	n.d.	0	0	0
Assessing the potential impact of increased participation in higher education on mortality: Evidence from 21 European populations	92	2002	0.706309655	ESP	Spain|ESP	High-income	Western Europe	0	2001	2003	45	59		Retrospective cohort	max	years	2	M							men	Baseline	Mortality rate ratio	1.76	0				1219.8			0.470244282	0.686516756			SE Predicted				n.d.	n.d.	n.d.	0	0	0
Assessing the potential impact of increased participation in higher education on mortality: Evidence from 21 European populations	92	2002	0.706309655	ESP	Spain|ESP	High-income	Western Europe	0	2001	2003	45	59		Retrospective cohort	max	years	2	F							women	Baseline	Mortality rate ratio	1.04	0				1219.8			0.698104141	1.324381504			SE Predicted				n.d.	n.d.	n.d.	0	0	0
Assessing the potential impact of increased participation in higher education on mortality: Evidence from 21 European populations	92	2002	0.706309655	ESP	Spain|ESP	High-income	Western Europe	0	2001	2003	60	69		Retrospective cohort	max	years	2	M							men	Baseline	Mortality rate ratio	1.31	0				1219.8			0.592025872	0.984275608			SE Predicted				n.d.	n.d.	n.d.	0	0	0
Assessing the potential impact of increased participation in higher education on mortality: Evidence from 21 European populations	92	2002	0.706309655	ESP	Spain|ESP	High-income	Western Europe	0	2001	2003	60	69		Retrospective cohort	max	years	2	F							women	Baseline	Mortality rate ratio	1.33	0				1219.8			0.585356319	0.965775997			SE Predicted				n.d.	n.d.	n.d.	0	0	0
Assessing the potential impact of increased participation in higher education on mortality: Evidence from 21 European populations	92	2002	0.706309655	ESP	Spain|ESP	High-income	Western Europe	0	2001	2003	70	79		Retrospective cohort	max	years	2	M							men	Baseline	Mortality rate ratio	1.2	0				1219.8			0.63141055	1.099830284			SE Predicted				n.d.	n.d.	n.d.	0	0	0
Assessing the potential impact of increased participation in higher education on mortality: Evidence from 21 European populations	92	2002	0.706309655	ESP	Spain|ESP	High-income	Western Europe	0	2001	2003	70	79		Retrospective cohort	max	years	2	F							women	Baseline	Mortality rate ratio	1.3	0				1219.8			0.595414615	0.993788129			SE Predicted				n.d.	n.d.	n.d.	0	0	0
Assessing the potential impact of increased participation in higher education on mortality: Evidence from 21 European populations	92	2003	0.710678584	ESP	Spain|ESP	High-income	Western Europe	0	2000	2006	30	44		Retrospective cohort	max	years	1	M							men	Baseline	Mortality rate ratio	1.89	0				1219.8			0.443635065	0.631030755			SE Predicted				n.d.	n.d.	n.d.	0	0	0
Assessing the potential impact of increased participation in higher education on mortality: Evidence from 21 European populations	92	2003	0.710678584	ESP	Spain|ESP	High-income	Western Europe	0	2000	2006	30	44		Retrospective cohort	max	years	1	F							women	Baseline	Mortality rate ratio	1.35	0				1219.8			0.578827251	0.947945772			SE Predicted				n.d.	n.d.	n.d.	0	0	0
Assessing the potential impact of increased participation in higher education on mortality: Evidence from 21 European populations	92	2003	0.710678584	ESP	Spain|ESP	High-income	Western Europe	0	2000	2006	45	59		Retrospective cohort	max	years	1	M							men	Baseline	Mortality rate ratio	1.3	0				1219.8			0.595414615	0.993788129			SE Predicted				n.d.	n.d.	n.d.	0	0	0
Assessing the potential impact of increased participation in higher education on mortality: Evidence from 21 European populations	92	2003	0.710678584	ESP	Spain|ESP	High-income	Western Europe	0	2000	2006	45	59		Retrospective cohort	max	years	1	F							women	Baseline	Mortality rate ratio	1.01	0				1219.8			0.712036222	1.376750253			SE Predicted				n.d.	n.d.	n.d.	0	0	0
Assessing the potential impact of increased participation in higher education on mortality: Evidence from 21 European populations	92	2003	0.710678584	ESP	Spain|ESP	High-income	Western Europe	0	2000	2006	60	69		Retrospective cohort	max	years	1	M							men	Baseline	Mortality rate ratio	1.1	0				1219.8			0.671653404	1.23046541			SE Predicted				n.d.	n.d.	n.d.	0	0	0
Assessing the potential impact of increased participation in higher education on mortality: Evidence from 21 European populations	92	2003	0.710678584	ESP	Spain|ESP	High-income	Western Europe	0	2000	2006	60	69		Retrospective cohort	max	years	1	F							women	Baseline	Mortality rate ratio	1.09	0				1219.8			0.67593562	1.245207337			SE Predicted				n.d.	n.d.	n.d.	0	0	0
Assessing the potential impact of increased participation in higher education on mortality: Evidence from 21 European populations	92	2003	0.710678584	ESP	Spain|ESP	High-income	Western Europe	0	2000	2006	70	79		Retrospective cohort	max	years	1	M							men	Baseline	Mortality rate ratio	1.08	0				1219.8			0.680267412	1.260296768			SE Predicted				n.d.	n.d.	n.d.	0	0	0
Assessing the potential impact of increased participation in higher education on mortality: Evidence from 21 European populations	92	2003	0.710678584	ESP	Spain|ESP	High-income	Western Europe	0	2000	2006	70	79		Retrospective cohort	max	years	1	F							women	Baseline	Mortality rate ratio	1.07	0				1219.8			0.684649467	1.275745867			SE Predicted				n.d.	n.d.	n.d.	0	0	0
Assessing the potential impact of increased participation in higher education on mortality: Evidence from 21 European populations	92	2003	0.710678584	ESP	Spain|ESP	High-income	Western Europe	0	2000	2006	30	44		Retrospective cohort	max	years	1	M							men	Baseline	Mortality rate ratio	4.24	0				1219.8			0.218036103	0.25511728			SE Predicted				n.d.	n.d.	n.d.	0	0	0
Assessing the potential impact of increased participation in higher education on mortality: Evidence from 21 European populations	92	2003	0.710678584	ESP	Spain|ESP	High-income	Western Europe	0	2000	2006	30	44		Retrospective cohort	max	years	1	F							women	Baseline	Mortality rate ratio	2.8	0				1219.8			0.31709993	0.402242348			SE Predicted				n.d.	n.d.	n.d.	0	0	0
Assessing the potential impact of increased participation in higher education on mortality: Evidence from 21 European populations	92	2003	0.710678584	ESP	Spain|ESP	High-income	Western Europe	0	2000	2006	45	59		Retrospective cohort	max	years	1	M							men	Baseline	Mortality rate ratio	1.81	0				1219.8			0.459650074	0.66407253			SE Predicted				n.d.	n.d.	n.d.	0	0	0
Assessing the potential impact of increased participation in higher education on mortality: Evidence from 21 European populations	92	2003	0.710678584	ESP	Spain|ESP	High-income	Western Europe	0	2000	2006	45	59		Retrospective cohort	max	years	1	F							women	Baseline	Mortality rate ratio	1.22	0				1219.8			0.623891074	1.076890551			SE Predicted				n.d.	n.d.	n.d.	0	0	0
Assessing the potential impact of increased participation in higher education on mortality: Evidence from 21 European populations	92	2003	0.710678584	ESP	Spain|ESP	High-income	Western Europe	0	2000	2006	60	69		Retrospective cohort	max	years	1	M							men	Baseline	Mortality rate ratio	1.4	0				1219.8			0.563093246	0.906073878			SE Predicted				n.d.	n.d.	n.d.	0	0	0
Assessing the potential impact of increased participation in higher education on mortality: Evidence from 21 European populations	92	2003	0.710678584	ESP	Spain|ESP	High-income	Western Europe	0	2000	2006	60	69		Retrospective cohort	max	years	1	F							women	Baseline	Mortality rate ratio	1.22	0				1219.8			0.623891074	1.076890551			SE Predicted				n.d.	n.d.	n.d.	0	0	0
Assessing the potential impact of increased participation in higher education on mortality: Evidence from 21 European populations	92	2003	0.710678584	ESP	Spain|ESP	High-income	Western Europe	0	2000	2006	70	79		Retrospective cohort	max	years	1	M							men	Baseline	Mortality rate ratio	1.29	0				1219.8			0.598840038	1.003482378			SE Predicted				n.d.	n.d.	n.d.	0	0	0
Assessing the potential impact of increased participation in higher education on mortality: Evidence from 21 European populations	92	2003	0.710678584	ESP	Spain|ESP	High-income	Western Europe	0	2000	2006	70	79		Retrospective cohort	max	years	1	F							women	Baseline	Mortality rate ratio	1.32	0				1219.8			0.58867328	0.974939832			SE Predicted				n.d.	n.d.	n.d.	0	0	0
Assessing the potential impact of increased participation in higher education on mortality: Evidence from 21 European populations	92	2004	0.71488623	ESP	Spain|ESP	High-income	Western Europe	0	2001	2006	30	44		Retrospective cohort	max	years	5	M							men	Baseline	Mortality rate ratio	1.62	0				1219.8			0.50259782	0.75813993			SE Predicted				n.d.	n.d.	n.d.	0	0	0
Assessing the potential impact of increased participation in higher education on mortality: Evidence from 21 European populations	92	2004	0.71488623	ESP	Spain|ESP	High-income	Western Europe	0	2001	2006	30	44		Retrospective cohort	max	years	5	F							women	Baseline	Mortality rate ratio	1.61	0				1219.8			0.505074336	0.763823378			SE Predicted				n.d.	n.d.	n.d.	0	0	0
Assessing the potential impact of increased participation in higher education on mortality: Evidence from 21 European populations	92	2004	0.71488623	ESP	Spain|ESP	High-income	Western Europe	0	2001	2006	45	59		Retrospective cohort	max	years	5	M							men	Baseline	Mortality rate ratio	1.2	0				1219.8			0.63141055	1.099830284			SE Predicted				n.d.	n.d.	n.d.	0	0	0
Assessing the potential impact of increased participation in higher education on mortality: Evidence from 21 European populations	92	2004	0.71488623	ESP	Spain|ESP	High-income	Western Europe	0	2001	2006	45	59		Retrospective cohort	max	years	5	F							women	Baseline	Mortality rate ratio	1.16	0				1219.8			0.646963351	1.148693972			SE Predicted				n.d.	n.d.	n.d.	0	0	0
Assessing the potential impact of increased participation in higher education on mortality: Evidence from 21 European populations	92	2004	0.71488623	ESP	Spain|ESP	High-income	Western Europe	0	2001	2006	60	69		Retrospective cohort	max	years	5	M							men	Baseline	Mortality rate ratio	1.15	0				1219.8			0.650962256	1.161578356			SE Predicted				n.d.	n.d.	n.d.	0	0	0
Assessing the potential impact of increased participation in higher education on mortality: Evidence from 21 European populations	92	2004	0.71488623	ESP	Spain|ESP	High-income	Western Europe	0	2001	2006	60	69		Retrospective cohort	max	years	5	F							women	Baseline	Mortality rate ratio	0.91	0				1219.8			0.762163916	1.584414587			SE Predicted				n.d.	n.d.	n.d.	0	0	0
Assessing the potential impact of increased participation in higher education on mortality: Evidence from 21 European populations	92	2004	0.71488623	ESP	Spain|ESP	High-income	Western Europe	0	2001	2006	70	79		Retrospective cohort	max	years	5	M							men	Baseline	Mortality rate ratio	1.03	0				1219.8			0.702694191	1.341402734			SE Predicted				n.d.	n.d.	n.d.	0	0	0
Assessing the potential impact of increased participation in higher education on mortality: Evidence from 21 European populations	92	2004	0.71488623	ESP	Spain|ESP	High-income	Western Europe	0	2001	2006	70	79		Retrospective cohort	max	years	5	F							women	Baseline	Mortality rate ratio	1.04	0				1219.8			0.698104141	1.324381504			SE Predicted				n.d.	n.d.	n.d.	0	0	0
Assessing the potential impact of increased participation in higher education on mortality: Evidence from 21 European populations	92	2004	0.71488623	ESP	Spain|ESP	High-income	Western Europe	0	2001	2006	30	44		Retrospective cohort	max	years	5	M							men	Baseline	Mortality rate ratio	3.19	0				1219.8			0.282408367	0.347969416			SE Predicted				n.d.	n.d.	n.d.	0	0	0
Assessing the potential impact of increased participation in higher education on mortality: Evidence from 21 European populations	92	2004	0.71488623	ESP	Spain|ESP	High-income	Western Europe	0	2001	2006	30	44		Retrospective cohort	max	years	5	F							women	Baseline	Mortality rate ratio	2.4	0				1219.8			0.362689763	0.478676623			SE Predicted				n.d.	n.d.	n.d.	0	0	0
Assessing the potential impact of increased participation in higher education on mortality: Evidence from 21 European populations	92	2004	0.71488623	ESP	Spain|ESP	High-income	Western Europe	0	2001	2006	45	59		Retrospective cohort	max	years	5	M							men	Baseline	Mortality rate ratio	1.66	0				1219.8			0.492922311	0.736216164			SE Predicted				n.d.	n.d.	n.d.	0	0	0
Assessing the potential impact of increased participation in higher education on mortality: Evidence from 21 European populations	92	2004	0.71488623	ESP	Spain|ESP	High-income	Western Europe	0	2001	2006	45	59		Retrospective cohort	max	years	5	F							women	Baseline	Mortality rate ratio	1.28	0				1219.8			0.602302676	1.013363524			SE Predicted				n.d.	n.d.	n.d.	0	0	0
Assessing the potential impact of increased participation in higher education on mortality: Evidence from 21 European populations	92	2004	0.71488623	ESP	Spain|ESP	High-income	Western Europe	0	2001	2006	60	69		Retrospective cohort	max	years	5	M							men	Baseline	Mortality rate ratio	1.27	0				1219.8			0.605803074	1.023436933			SE Predicted				n.d.	n.d.	n.d.	0	0	0
Assessing the potential impact of increased participation in higher education on mortality: Evidence from 21 European populations	92	2004	0.71488623	ESP	Spain|ESP	High-income	Western Europe	0	2001	2006	60	69		Retrospective cohort	max	years	5	F							women	Baseline	Mortality rate ratio	0.96	0				1219.8			0.736368355	1.473541654			SE Predicted				n.d.	n.d.	n.d.	0	0	0
Assessing the potential impact of increased participation in higher education on mortality: Evidence from 21 European populations	92	2004	0.71488623	ESP	Spain|ESP	High-income	Western Europe	0	2001	2006	70	79		Retrospective cohort	max	years	5	M							men	Baseline	Mortality rate ratio	1.19	0				1219.8			0.635233591	1.111661645			SE Predicted				n.d.	n.d.	n.d.	0	0	0
Assessing the potential impact of increased participation in higher education on mortality: Evidence from 21 European populations	92	2004	0.71488623	ESP	Spain|ESP	High-income	Western Europe	0	2001	2006	70	79		Retrospective cohort	max	years	5	F							women	Baseline	Mortality rate ratio	1.18	0				1219.8			0.639099654	1.123744044			SE Predicted				n.d.	n.d.	n.d.	0	0	0
Assessing the potential impact of increased participation in higher education on mortality: Evidence from 21 European populations	93	2004	0.844506882	SWE	Sweden|SWE	High-income	Western Europe	1	2001	2006	30	44		Retrospective cohort	max	years	5	M							men	Baseline	Mortality rate ratio	1.9	0				1219.8			0.441709526	0.627127771			SE Predicted				n.d.	n.d.	n.d.	0	0	0
Assessing the potential impact of increased participation in higher education on mortality: Evidence from 21 European populations	93	2004	0.844506882	SWE	Sweden|SWE	High-income	Western Europe	1	2001	2006	30	44		Retrospective cohort	max	years	5	F							women	Baseline	Mortality rate ratio	1.49	0				1219.8			0.53673656	0.839201564			SE Predicted				n.d.	n.d.	n.d.	0	0	0
Assessing the potential impact of increased participation in higher education on mortality: Evidence from 21 European populations	93	2004	0.844506882	SWE	Sweden|SWE	High-income	Western Europe	1	2001	2006	45	59		Retrospective cohort	max	years	5	M							men	Baseline	Mortality rate ratio	1.68	0				1219.8			0.488218629	0.725716654			SE Predicted				n.d.	n.d.	n.d.	0	0	0
Assessing the potential impact of increased participation in higher education on mortality: Evidence from 21 European populations	93	2004	0.844506882	SWE	Sweden|SWE	High-income	Western Europe	1	2001	2006	45	59		Retrospective cohort	max	years	5	F							women	Baseline	Mortality rate ratio	1.45	0				1219.8			0.548153426	0.867684546			SE Predicted				n.d.	n.d.	n.d.	0	0	0
Assessing the potential impact of increased participation in higher education on mortality: Evidence from 21 European populations	93	2004	0.844506882	SWE	Sweden|SWE	High-income	Western Europe	1	2001	2006	60	69		Retrospective cohort	max	years	5	M							men	Baseline	Mortality rate ratio	1.39	0				1219.8			0.566174687	0.914155236			SE Predicted				n.d.	n.d.	n.d.	0	0	0
Assessing the potential impact of increased participation in higher education on mortality: Evidence from 21 European populations	93	2004	0.844506882	SWE	Sweden|SWE	High-income	Western Europe	1	2001	2006	60	69		Retrospective cohort	max	years	5	F							women	Baseline	Mortality rate ratio	1.42	0				1219.8			0.557025172	0.890324838			SE Predicted				n.d.	n.d.	n.d.	0	0	0
Assessing the potential impact of increased participation in higher education on mortality: Evidence from 21 European populations	93	2004	0.844506882	SWE	Sweden|SWE	High-income	Western Europe	1	2001	2006	70	79		Retrospective cohort	max	years	5	M							men	Baseline	Mortality rate ratio	1.26	0				1219.8			0.609341784	1.033708173			SE Predicted				n.d.	n.d.	n.d.	0	0	0
Assessing the potential impact of increased participation in higher education on mortality: Evidence from 21 European populations	93	2004	0.844506882	SWE	Sweden|SWE	High-income	Western Europe	1	2001	2006	70	79		Retrospective cohort	max	years	5	F							women	Baseline	Mortality rate ratio	1.27	0				1219.8			0.605803074	1.023436933			SE Predicted				n.d.	n.d.	n.d.	0	0	0
Assessing the potential impact of increased participation in higher education on mortality: Evidence from 21 European populations	93	2004	0.844506882	SWE	Sweden|SWE	High-income	Western Europe	1	2001	2006	30	44		Retrospective cohort	max	years	5	M							men	Baseline	Mortality rate ratio	3.4	0				1219.8			0.266679252	0.324379154			SE Predicted				n.d.	n.d.	n.d.	0	0	0
Assessing the potential impact of increased participation in higher education on mortality: Evidence from 21 European populations	93	2004	0.844506882	SWE	Sweden|SWE	High-income	Western Europe	1	2001	2006	30	44		Retrospective cohort	max	years	5	F							women	Baseline	Mortality rate ratio	2.68	0				1219.8			0.329539049	0.422496902			SE Predicted				n.d.	n.d.	n.d.	0	0	0
Assessing the potential impact of increased participation in higher education on mortality: Evidence from 21 European populations	93	2004	0.844506882	SWE	Sweden|SWE	High-income	Western Europe	1	2001	2006	45	59		Retrospective cohort	max	years	5	M							men	Baseline	Mortality rate ratio	2.25	0				1219.8			0.38330733	0.515332864			SE Predicted				n.d.	n.d.	n.d.	0	0	0
Assessing the potential impact of increased participation in higher education on mortality: Evidence from 21 European populations	93	2004	0.844506882	SWE	Sweden|SWE	High-income	Western Europe	1	2001	2006	45	59		Retrospective cohort	max	years	5	F							women	Baseline	Mortality rate ratio	2.08	0				1219.8			0.409650455	0.564234826			SE Predicted				n.d.	n.d.	n.d.	0	0	0
Assessing the potential impact of increased participation in higher education on mortality: Evidence from 21 European populations	93	2004	0.844506882	SWE	Sweden|SWE	High-income	Western Europe	1	2001	2006	60	69		Retrospective cohort	max	years	5	M							men	Baseline	Mortality rate ratio	1.75	0				1219.8			0.472420391	0.691186533			SE Predicted				n.d.	n.d.	n.d.	0	0	0
Assessing the potential impact of increased participation in higher education on mortality: Evidence from 21 European populations	93	2004	0.844506882	SWE	Sweden|SWE	High-income	Western Europe	1	2001	2006	60	69		Retrospective cohort	max	years	5	F							women	Baseline	Mortality rate ratio	1.82	0				1219.8			0.457586813	0.659756571			SE Predicted				n.d.	n.d.	n.d.	0	0	0
Assessing the potential impact of increased participation in higher education on mortality: Evidence from 21 European populations	93	2004	0.844506882	SWE	Sweden|SWE	High-income	Western Europe	1	2001	2006	70	79		Retrospective cohort	max	years	5	M							men	Baseline	Mortality rate ratio	1.54	0				1219.8			0.523091645	0.806084881			SE Predicted				n.d.	n.d.	n.d.	0	0	0
Assessing the potential impact of increased participation in higher education on mortality: Evidence from 21 European populations	93	2004	0.844506882	SWE	Sweden|SWE	High-income	Western Europe	1	2001	2006	70	79		Retrospective cohort	max	years	5	F							women	Baseline	Mortality rate ratio	1.56	0				1219.8			0.517818749	0.793547691			SE Predicted				n.d.	n.d.	n.d.	0	0	0
Assessing the potential impact of increased participation in higher education on mortality: Evidence from 21 European populations	94	2003	0.892780807	CHE	Switzerland|CHE	High-income	Western Europe	0	2001	2005	30	44		Retrospective cohort	max	years	4	M							men	Baseline	Mortality rate ratio	1.91	0				1219.8			0.439800257	0.623272244			SE Predicted				n.d.	n.d.	n.d.	0	0	0
Assessing the potential impact of increased participation in higher education on mortality: Evidence from 21 European populations	94	2003	0.892780807	CHE	Switzerland|CHE	High-income	Western Europe	0	2001	2005	30	44		Retrospective cohort	max	years	4	F							women	Baseline	Mortality rate ratio	1.24	0				1219.8			0.616536389	1.054867507			SE Predicted				n.d.	n.d.	n.d.	0	0	0
Assessing the potential impact of increased participation in higher education on mortality: Evidence from 21 European populations	94	2003	0.892780807	CHE	Switzerland|CHE	High-income	Western Europe	0	2001	2005	45	59		Retrospective cohort	max	years	4	M							men	Baseline	Mortality rate ratio	1.64	0				1219.8			0.497714573	0.747019515			SE Predicted				n.d.	n.d.	n.d.	0	0	0
Assessing the potential impact of increased participation in higher education on mortality: Evidence from 21 European populations	94	2003	0.892780807	CHE	Switzerland|CHE	High-income	Western Europe	0	2001	2005	45	59		Retrospective cohort	max	years	4	F							women	Baseline	Mortality rate ratio	1.12	0				1219.8			0.663234975	1.201978044			SE Predicted				n.d.	n.d.	n.d.	0	0	0
Assessing the potential impact of increased participation in higher education on mortality: Evidence from 21 European populations	94	2003	0.892780807	CHE	Switzerland|CHE	High-income	Western Europe	0	2001	2005	60	69		Retrospective cohort	max	years	4	M							men	Baseline	Mortality rate ratio	1.47	0				1219.8			0.542387496	0.853209458			SE Predicted				n.d.	n.d.	n.d.	0	0	0
Assessing the potential impact of increased participation in higher education on mortality: Evidence from 21 European populations	94	2003	0.892780807	CHE	Switzerland|CHE	High-income	Western Europe	0	2001	2005	60	69		Retrospective cohort	max	years	4	F							women	Baseline	Mortality rate ratio	1.06	0				1219.8			0.689082477	1.291567366			SE Predicted				n.d.	n.d.	n.d.	0	0	0
Assessing the potential impact of increased participation in higher education on mortality: Evidence from 21 European populations	94	2003	0.892780807	CHE	Switzerland|CHE	High-income	Western Europe	0	2001	2005	70	79		Retrospective cohort	max	years	4	M							men	Baseline	Mortality rate ratio	1.27	0				1219.8			0.605803074	1.023436933			SE Predicted				n.d.	n.d.	n.d.	0	0	0
Assessing the potential impact of increased participation in higher education on mortality: Evidence from 21 European populations	94	2003	0.892780807	CHE	Switzerland|CHE	High-income	Western Europe	0	2001	2005	70	79		Retrospective cohort	max	years	4	F							women	Baseline	Mortality rate ratio	1.17	0				1219.8			0.643009363	1.136085402			SE Predicted				n.d.	n.d.	n.d.	0	0	0
Assessing the potential impact of increased participation in higher education on mortality: Evidence from 21 European populations	94	2003	0.892780807	CHE	Switzerland|CHE	High-income	Western Europe	0	2001	2005	30	44		Retrospective cohort	max	years	4	M							men	Baseline	Mortality rate ratio	3.77	0				1219.8			0.242829256	0.289745227			SE Predicted				n.d.	n.d.	n.d.	0	0	0
Assessing the potential impact of increased participation in higher education on mortality: Evidence from 21 European populations	94	2003	0.892780807	CHE	Switzerland|CHE	High-income	Western Europe	0	2001	2005	30	44		Retrospective cohort	max	years	4	F							women	Baseline	Mortality rate ratio	2.52	0				1219.8			0.347708423	0.452880589			SE Predicted				n.d.	n.d.	n.d.	0	0	0
Assessing the potential impact of increased participation in higher education on mortality: Evidence from 21 European populations	94	2003	0.892780807	CHE	Switzerland|CHE	High-income	Western Europe	0	2001	2005	45	59		Retrospective cohort	max	years	4	M							men	Baseline	Mortality rate ratio	2.64	0				1219.8			0.333902907	0.429706523			SE Predicted				n.d.	n.d.	n.d.	0	0	0
Assessing the potential impact of increased participation in higher education on mortality: Evidence from 21 European populations	94	2003	0.892780807	CHE	Switzerland|CHE	High-income	Western Europe	0	2001	2005	45	59		Retrospective cohort	max	years	4	F							women	Baseline	Mortality rate ratio	1.63	0				1219.8			0.50014467	0.752539233			SE Predicted				n.d.	n.d.	n.d.	0	0	0
Assessing the potential impact of increased participation in higher education on mortality: Evidence from 21 European populations	94	2003	0.892780807	CHE	Switzerland|CHE	High-income	Western Europe	0	2001	2005	60	69		Retrospective cohort	max	years	4	M							men	Baseline	Mortality rate ratio	2.12	0				1219.8			0.403137014	0.551919328			SE Predicted				n.d.	n.d.	n.d.	0	0	0
Assessing the potential impact of increased participation in higher education on mortality: Evidence from 21 European populations	94	2003	0.892780807	CHE	Switzerland|CHE	High-income	Western Europe	0	2001	2005	60	69		Retrospective cohort	max	years	4	F							women	Baseline	Mortality rate ratio	1.36	0				1219.8			0.575614143	0.939270596			SE Predicted				n.d.	n.d.	n.d.	0	0	0
Assessing the potential impact of increased participation in higher education on mortality: Evidence from 21 European populations	94	2003	0.892780807	CHE	Switzerland|CHE	High-income	Western Europe	0	2001	2005	70	79		Retrospective cohort	max	years	4	M							men	Baseline	Mortality rate ratio	1.69	0				1219.8			0.485899276	0.720576906			SE Predicted				n.d.	n.d.	n.d.	0	0	0
Assessing the potential impact of increased participation in higher education on mortality: Evidence from 21 European populations	94	2003	0.892780807	CHE	Switzerland|CHE	High-income	Western Europe	0	2001	2005	70	79		Retrospective cohort	max	years	4	F							women	Baseline	Mortality rate ratio	1.48	0				1219.8			0.539547856	0.846148518			SE Predicted				n.d.	n.d.	n.d.	0	0	0
Assessing the potential impact of increased participation in higher education on mortality: Evidence from 21 European populations	95	2004	0.80195087	GBR	United Kingdom|GBR	High-income	Western Europe	0	2001	2006	30	44		Retrospective cohort	max	years	5	M							men	Baseline	Mortality rate ratio	1.62	0				1219.8			0.50259782	0.75813993			SE Predicted				n.d.	n.d.	n.d.	0	0	0
Assessing the potential impact of increased participation in higher education on mortality: Evidence from 21 European populations	95	2004	0.80195087	GBR	United Kingdom|GBR	High-income	Western Europe	0	2001	2006	30	44		Retrospective cohort	max	years	5	F							women	Baseline	Mortality rate ratio	0.98	0				1219.8			0.726464556	1.433287846			SE Predicted				n.d.	n.d.	n.d.	0	0	0
Assessing the potential impact of increased participation in higher education on mortality: Evidence from 21 European populations	95	2004	0.80195087	GBR	United Kingdom|GBR	High-income	Western Europe	0	2001	2006	45	59		Retrospective cohort	max	years	5	M							men	Baseline	Mortality rate ratio	1.54	0				1219.8			0.523091645	0.806084881			SE Predicted				n.d.	n.d.	n.d.	0	0	0
Assessing the potential impact of increased participation in higher education on mortality: Evidence from 21 European populations	95	2004	0.80195087	GBR	United Kingdom|GBR	High-income	Western Europe	0	2001	2006	45	59		Retrospective cohort	max	years	5	F							women	Baseline	Mortality rate ratio	0.88	0				1219.8			0.778376489	1.6589945			SE Predicted				n.d.	n.d.	n.d.	0	0	0
Assessing the potential impact of increased participation in higher education on mortality: Evidence from 21 European populations	95	2004	0.80195087	GBR	United Kingdom|GBR	High-income	Western Europe	0	2001	2006	60	69		Retrospective cohort	max	years	5	M							men	Baseline	Mortality rate ratio	1.16	0				1219.8			0.646963351	1.148693972			SE Predicted				n.d.	n.d.	n.d.	0	0	0
Assessing the potential impact of increased participation in higher education on mortality: Evidence from 21 European populations	95	2004	0.80195087	GBR	United Kingdom|GBR	High-income	Western Europe	0	2001	2006	60	69		Retrospective cohort	max	years	5	F							women	Baseline	Mortality rate ratio	1.24	0				1219.8			0.616536389	1.054867507			SE Predicted				n.d.	n.d.	n.d.	0	0	0
Assessing the potential impact of increased participation in higher education on mortality: Evidence from 21 European populations	95	2004	0.80195087	GBR	United Kingdom|GBR	High-income	Western Europe	0	2001	2006	70	79		Retrospective cohort	max	years	5	M							men	Baseline	Mortality rate ratio	1.13	0				1219.8			0.659097411	1.188210832			SE Predicted				n.d.	n.d.	n.d.	0	0	0
Assessing the potential impact of increased participation in higher education on mortality: Evidence from 21 European populations	95	2004	0.80195087	GBR	United Kingdom|GBR	High-income	Western Europe	0	2001	2006	70	79		Retrospective cohort	max	years	5	F							women	Baseline	Mortality rate ratio	1.16	0				1219.8			0.646963351	1.148693972			SE Predicted				n.d.	n.d.	n.d.	0	0	0
Assessing the potential impact of increased participation in higher education on mortality: Evidence from 21 European populations	95	2004	0.80195087	GBR	United Kingdom|GBR	High-income	Western Europe	0	2001	2006	30	44		Retrospective cohort	max	years	5	M							men	Baseline	Mortality rate ratio	1.95	0				1219.8			0.432321948	0.608307951			SE Predicted				n.d.	n.d.	n.d.	0	0	0
Assessing the potential impact of increased participation in higher education on mortality: Evidence from 21 European populations	95	2004	0.80195087	GBR	United Kingdom|GBR	High-income	Western Europe	0	2001	2006	30	44		Retrospective cohort	max	years	5	F							women	Baseline	Mortality rate ratio	1.8	0				1219.8			0.461731547	0.668444635			SE Predicted				n.d.	n.d.	n.d.	0	0	0
Assessing the potential impact of increased participation in higher education on mortality: Evidence from 21 European populations	95	2004	0.80195087	GBR	United Kingdom|GBR	High-income	Western Europe	0	2001	2006	45	59		Retrospective cohort	max	years	5	M							men	Baseline	Mortality rate ratio	2.12	0				1219.8			0.403137014	0.551919328			SE Predicted				n.d.	n.d.	n.d.	0	0	0
Assessing the potential impact of increased participation in higher education on mortality: Evidence from 21 European populations	95	2004	0.80195087	GBR	United Kingdom|GBR	High-income	Western Europe	0	2001	2006	45	59		Retrospective cohort	max	years	5	F							women	Baseline	Mortality rate ratio	1.37	0				1219.8			0.572434666	0.930749774			SE Predicted				n.d.	n.d.	n.d.	0	0	0
Assessing the potential impact of increased participation in higher education on mortality: Evidence from 21 European populations	95	2004	0.80195087	GBR	United Kingdom|GBR	High-income	Western Europe	0	2001	2006	60	69		Retrospective cohort	max	years	5	M							men	Baseline	Mortality rate ratio	1.59	0				1219.8			0.510098747	0.775445883			SE Predicted				n.d.	n.d.	n.d.	0	0	0
Assessing the potential impact of increased participation in higher education on mortality: Evidence from 21 European populations	95	2004	0.80195087	GBR	United Kingdom|GBR	High-income	Western Europe	0	2001	2006	60	69		Retrospective cohort	max	years	5	F							women	Baseline	Mortality rate ratio	1.77	0				1219.8			0.46808759	0.681908871			SE Predicted				n.d.	n.d.	n.d.	0	0	0
Assessing the potential impact of increased participation in higher education on mortality: Evidence from 21 European populations	95	2004	0.80195087	GBR	United Kingdom|GBR	High-income	Western Europe	0	2001	2006	70	79		Retrospective cohort	max	years	5	M							men	Baseline	Mortality rate ratio	1.56	0				1219.8			0.517818749	0.793547691			SE Predicted				n.d.	n.d.	n.d.	0	0	0
Assessing the potential impact of increased participation in higher education on mortality: Evidence from 21 European populations	95	2004	0.80195087	GBR	United Kingdom|GBR	High-income	Western Europe	0	2001	2006	70	79		Retrospective cohort	max	years	5	F							women	Baseline	Mortality rate ratio	1.63	0				1219.8			0.50014467	0.752539233			SE Predicted				n.d.	n.d.	n.d.	0	0	0
Assessing the potential impact of increased participation in higher education on mortality: Evidence from 21 European populations	95	2004	0.80195087	GBR	Scotland|GBR_434	High-income	Western Europe	1	2001	2006	30	44		Retrospective cohort	max	years	5	M							men	Baseline	Mortality rate ratio	2.71	0				1219.8			0.326339551	0.417245544			SE Predicted				n.d.	n.d.	n.d.	0	0	0
Assessing the potential impact of increased participation in higher education on mortality: Evidence from 21 European populations	95	2004	0.80195087	GBR	Scotland|GBR_434	High-income	Western Europe	1	2001	2006	30	44		Retrospective cohort	max	years	5	F							women	Baseline	Mortality rate ratio	1.18	0				1219.8			0.639099654	1.123744044			SE Predicted				n.d.	n.d.	n.d.	0	0	0
Assessing the potential impact of increased participation in higher education on mortality: Evidence from 21 European populations	95	2004	0.80195087	GBR	Scotland|GBR_434	High-income	Western Europe	1	2001	2006	45	59		Retrospective cohort	max	years	5	M							men	Baseline	Mortality rate ratio	1.54	0				1219.8			0.523091645	0.806084881			SE Predicted				n.d.	n.d.	n.d.	0	0	0
Assessing the potential impact of increased participation in higher education on mortality: Evidence from 21 European populations	95	2004	0.80195087	GBR	Scotland|GBR_434	High-income	Western Europe	1	2001	2006	45	59		Retrospective cohort	max	years	5	F							women	Baseline	Mortality rate ratio	1.13	0				1219.8			0.659097411	1.188210832			SE Predicted				n.d.	n.d.	n.d.	0	0	0
Assessing the potential impact of increased participation in higher education on mortality: Evidence from 21 European populations	95	2004	0.80195087	GBR	Scotland|GBR_434	High-income	Western Europe	1	2001	2006	60	69		Retrospective cohort	max	years	5	M							men	Baseline	Mortality rate ratio	1.4	0				1219.8			0.563093246	0.906073878			SE Predicted				n.d.	n.d.	n.d.	0	0	0
Assessing the potential impact of increased participation in higher education on mortality: Evidence from 21 European populations	95	2004	0.80195087	GBR	Scotland|GBR_434	High-income	Western Europe	1	2001	2006	60	69		Retrospective cohort	max	years	5	F							women	Baseline	Mortality rate ratio	1.2	0				1219.8			0.63141055	1.099830284			SE Predicted				n.d.	n.d.	n.d.	0	0	0
Assessing the potential impact of increased participation in higher education on mortality: Evidence from 21 European populations	95	2004	0.80195087	GBR	Scotland|GBR_434	High-income	Western Europe	1	2001	2006	70	79		Retrospective cohort	max	years	5	M							men	Baseline	Mortality rate ratio	1.35	0				1219.8			0.578827251	0.947945772			SE Predicted				n.d.	n.d.	n.d.	0	0	0
Assessing the potential impact of increased participation in higher education on mortality: Evidence from 21 European populations	95	2004	0.80195087	GBR	Scotland|GBR_434	High-income	Western Europe	1	2001	2006	70	79		Retrospective cohort	max	years	5	F							women	Baseline	Mortality rate ratio	1.23	0				1219.8			0.620193431	1.065767851			SE Predicted				n.d.	n.d.	n.d.	0	0	0
Assessing the potential impact of increased participation in higher education on mortality: Evidence from 21 European populations	95	2004	0.80195087	GBR	Scotland|GBR_434	High-income	Western Europe	1	2001	2006	30	44		Retrospective cohort	max	years	5	M							men	Baseline	Mortality rate ratio	4.63	0				1219.8			0.200995398	0.232087582			SE Predicted				n.d.	n.d.	n.d.	0	0	0
Assessing the potential impact of increased participation in higher education on mortality: Evidence from 21 European populations	95	2004	0.80195087	GBR	Scotland|GBR_434	High-income	Western Europe	1	2001	2006	30	44		Retrospective cohort	max	years	5	F							women	Baseline	Mortality rate ratio	3.41	0				1219.8			0.265973577	0.323335022			SE Predicted				n.d.	n.d.	n.d.	0	0	0
Assessing the potential impact of increased participation in higher education on mortality: Evidence from 21 European populations	95	2004	0.80195087	GBR	Scotland|GBR_434	High-income	Western Europe	1	2001	2006	45	59		Retrospective cohort	max	years	5	M							men	Baseline	Mortality rate ratio	2.55	0				1219.8			0.344152303	0.446857404			SE Predicted				n.d.	n.d.	n.d.	0	0	0
Assessing the potential impact of increased participation in higher education on mortality: Evidence from 21 European populations	95	2004	0.80195087	GBR	Scotland|GBR_434	High-income	Western Europe	1	2001	2006	45	59		Retrospective cohort	max	years	5	F							women	Baseline	Mortality rate ratio	1.94	0				1219.8			0.434168096	0.611981978			SE Predicted				n.d.	n.d.	n.d.	0	0	0
Assessing the potential impact of increased participation in higher education on mortality: Evidence from 21 European populations	95	2004	0.80195087	GBR	Scotland|GBR_434	High-income	Western Europe	1	2001	2006	60	69		Retrospective cohort	max	years	5	M							men	Baseline	Mortality rate ratio	1.78	0				1219.8			0.465950066	0.677361671			SE Predicted				n.d.	n.d.	n.d.	0	0	0
Assessing the potential impact of increased participation in higher education on mortality: Evidence from 21 European populations	95	2004	0.80195087	GBR	Scotland|GBR_434	High-income	Western Europe	1	2001	2006	60	69		Retrospective cohort	max	years	5	F							women	Baseline	Mortality rate ratio	1.95	0				1219.8			0.432321948	0.608307951			SE Predicted				n.d.	n.d.	n.d.	0	0	0
Assessing the potential impact of increased participation in higher education on mortality: Evidence from 21 European populations	95	2004	0.80195087	GBR	Scotland|GBR_434	High-income	Western Europe	1	2001	2006	70	79		Retrospective cohort	max	years	5	M							men	Baseline	Mortality rate ratio	1.78	0				1219.8			0.465950066	0.677361671			SE Predicted				n.d.	n.d.	n.d.	0	0	0
Assessing the potential impact of increased participation in higher education on mortality: Evidence from 21 European populations	95	2004	0.80195087	GBR	Scotland|GBR_434	High-income	Western Europe	1	2001	2006	70	79		Retrospective cohort	max	years	5	F							women	Baseline	Mortality rate ratio	1.8	0				1219.8			0.461731547	0.668444635			SE Predicted				n.d.	n.d.	n.d.	0	0	0
Assessment of Mortality Disparities by Wealth Relative to Other Measures of Socioeconomic Status Among US Adults	102	2004	0.805304692	USA	United States|USA	High-income	High-income North America	1	1995	2013	20	64	0.475	Prospective cohort	max	years	18								Age 20-64	Baseline	Hazard ratio (HR)	2.63	0				5589			0.232660663	0.621391833	95		SE from confidence Interval			6320	1000	n.d.	n.d.	1	1	0
Assessment of Mortality Disparities by Wealth Relative to Other Measures of Socioeconomic Status Among US Adults	102	2004	0.805304692	USA	United States|USA	High-income	High-income North America	1	1995	2013	20	64	0.475	Prospective cohort	max	years	18								Age 20-64	Baseline	Hazard ratio (HR)	1.43	0				5589			0.411150165	1.189398691	95		SE from confidence Interval			6320	1000	n.d.	n.d.	1	1	1
Assessment of Mortality Disparities by Wealth Relative to Other Measures of Socioeconomic Status Among US Adults	102	2004	0.805304692	USA	United States|USA	High-income	High-income North America	1	1995	2013	65	92	0.475	Prospective cohort	max	years	18								Age 65-92	Baseline	Hazard ratio (HR)	1.56	0				2884			0.48192911	0.85264381	95		SE from confidence Interval			6320	1000	n.d.	n.d.	1	1	0
Assessment of Mortality Disparities by Wealth Relative to Other Measures of Socioeconomic Status Among US Adults	102	2004	0.805304692	USA	United States|USA	High-income	High-income North America	1	1995	2013	65	92	0.475	Prospective cohort	max	years	18								Age 65-92	Baseline	Hazard ratio (HR)	1.22	0				2884			0.595008637	1.129164118	95		SE from confidence Interval			6320	1000	n.d.	n.d.	1	1	1
Association Among Socioeconomic Status, Health Behaviors, and All-Cause Mortality in the United States	102	2003	0.803228025	USA	United States|USA	High-income	High-income North America	1	1998	2008	50	60	0.47	Retrospective cohort	max	years	10									Baseline	Relative risk (RR)	1.14	0				9760			0.672548978	1.144106308	95		SE from confidence Interval			8037	859	n.d.	n.d.	1	1	0
Association Among Socioeconomic Status, Health Behaviors, and All-Cause Mortality in the United States	102	2003	0.803228025	USA	United States|USA	High-income	High-income North America	1	1998	2008	50	60	0.47	Retrospective cohort	max	years	10									Baseline	Relative risk (RR)	1.21	0				9760			0.64910667	1.052236076	95		SE from confidence Interval			8037	859	n.d.	n.d.	1	1	0
Association Among Socioeconomic Status, Health Behaviors, and All-Cause Mortality in the United States	102	2003	0.803228025	USA	United States|USA	High-income	High-income North America	1	1998	2008	50	60	0.47	Retrospective cohort	max	years	10									Baseline	Relative risk (RR)	1.78	0				9760			0.443152044	0.712208642	95		SE from confidence Interval			8037	859	n.d.	n.d.	1	1	0
Association Among Socioeconomic Status, Health Behaviors, and All-Cause Mortality in the United States	102	2003	0.803228025	USA	United States|USA	High-income	High-income North America	1	1998	2008	50	60	0.47	Retrospective cohort	max	years	10									Baseline	Relative risk (RR)	1.06	0				9760			0.722764979	1.231377372	95		SE from confidence Interval			8037	859	n.d.	n.d.	1	1	0
Association Among Socioeconomic Status, Health Behaviors, and All-Cause Mortality in the United States	102	2003	0.803228025	USA	United States|USA	High-income	High-income North America	1	1998	2008	50	60	0.47	Retrospective cohort	max	years	10									Baseline	Relative risk (RR)	1.12	0				9760			0.702876691	1.134187387	95		SE from confidence Interval			8037	859	n.d.	n.d.	1	1	0
Association Among Socioeconomic Status, Health Behaviors, and All-Cause Mortality in the United States	102	2003	0.803228025	USA	United States|USA	High-income	High-income North America	1	1998	2008	50	60	0.47	Retrospective cohort	max	years	10									Baseline	Relative risk (RR)	1.57	0				9760			0.502787708	0.806893177	95		SE from confidence Interval			8037	859	n.d.	n.d.	1	1	0
Association Among Socioeconomic Status, Health Behaviors, and All-Cause Mortality in the United States	102	2003	0.803228025	USA	United States|USA	High-income	High-income North America	1	1998	2008	50	60	0.47	Retrospective cohort	max	years	10									Baseline	Relative risk (RR)	1.06	0				9760			0.722764979	1.231377372	95		SE from confidence Interval			8037	859	n.d.	n.d.	1	1	0
Association Among Socioeconomic Status, Health Behaviors, and All-Cause Mortality in the United States	102	2003	0.803228025	USA	United States|USA	High-income	High-income North America	1	1998	2008	50	60	0.47	Retrospective cohort	max	years	10									Baseline	Relative risk (RR)	1.08	0				9760			0.722397683	1.186796193	95		SE from confidence Interval			8037	859	n.d.	n.d.	1	1	0
Association Among Socioeconomic Status, Health Behaviors, and All-Cause Mortality in the United States	102	2003	0.803228025	USA	United States|USA	High-income	High-income North America	1	1998	2008	50	60	0.47	Retrospective cohort	max	years	10									Baseline	Relative risk (RR)	1.51	0				9760			0.520017404	0.843389571	95		SE from confidence Interval			8037	859	n.d.	n.d.	1	1	0
Association Among Socioeconomic Status, Health Behaviors, and All-Cause Mortality in the United States	102	2003	0.803228025	USA	United States|USA	High-income	High-income North America	1	1998	2008	50	60	0.47	Retrospective cohort	max	years	10									Baseline	Relative risk (RR)	1.1	0				9760			0.698450338	1.183257043	95		SE from confidence Interval			8037	859	n.d.	n.d.	1	1	0
Association Among Socioeconomic Status, Health Behaviors, and All-Cause Mortality in the United States	102	2003	0.803228025	USA	United States|USA	High-income	High-income North America	1	1998	2008	50	60	0.47	Retrospective cohort	max	years	10									Baseline	Relative risk (RR)	1.14	0				9760			0.691086489	1.113417121	95		SE from confidence Interval			8037	859	n.d.	n.d.	1	1	0
Association Among Socioeconomic Status, Health Behaviors, and All-Cause Mortality in the United States	102	2003	0.803228025	USA	United States|USA	High-income	High-income North America	1	1998	2008	50	60	0.47	Retrospective cohort	max	years	10									Baseline	Relative risk (RR)	1.57	0				9760			0.502787708	0.806893177	95		SE from confidence Interval			8037	859	n.d.	n.d.	1	1	0
Association Among Socioeconomic Status, Health Behaviors, and All-Cause Mortality in the United States	102	2003	0.803228025	USA	United States|USA	High-income	High-income North America	1	1998	2008	50	60	0.47	Retrospective cohort	max	years	10									Baseline	Relative risk (RR)	1	0				9760			0.769615289	1.299350487	95		SE from confidence Interval			8037	859	n.d.	n.d.	1	1	0
Association Among Socioeconomic Status, Health Behaviors, and All-Cause Mortality in the United States	102	2003	0.803228025	USA	United States|USA	High-income	High-income North America	1	1998	2008	50	60	0.47	Retrospective cohort	max	years	10									Baseline	Relative risk (RR)	0.98	0				9760			0.800874158	1.300120386	95		SE from confidence Interval			8037	859	n.d.	n.d.	1	1	0
Association Among Socioeconomic Status, Health Behaviors, and All-Cause Mortality in the United States	102	2003	0.803228025	USA	United States|USA	High-income	High-income North America	1	1998	2008	50	60	0.47	Retrospective cohort	max	years	10									Baseline	Relative risk (RR)	1.29	0				9760			0.610938299	0.983610662	95		SE from confidence Interval			8037	859	n.d.	n.d.	1	1	0
Association Among Socioeconomic Status, Health Behaviors, and All-Cause Mortality in the United States	102	2003	0.803228025	USA	United States|USA	High-income	High-income North America	1	1998	2008	50	60	0.47	Retrospective cohort	max	years	10									Baseline	Relative risk (RR)	0.86	0				9760			0.896627443	1.507964336	95		SE from confidence Interval			8037	859	n.d.	n.d.	1	1	0
Association Among Socioeconomic Status, Health Behaviors, and All-Cause Mortality in the United States	102	2003	0.803228025	USA	United States|USA	High-income	High-income North America	1	1998	2008	50	60	0.47	Retrospective cohort	max	years	10									Baseline	Relative risk (RR)	0.85	0				9760			0.926630515	1.493673069	95		SE from confidence Interval			8037	859	n.d.	n.d.	1	1	0
Association Among Socioeconomic Status, Health Behaviors, and All-Cause Mortality in the United States	102	2003	0.803228025	USA	United States|USA	High-income	High-income North America	1	1998	2008	50	60	0.47	Retrospective cohort	max	years	10									Baseline	Relative risk (RR)	0.9	0				9760			0.873047242	1.414090603	95		SE from confidence Interval			8037	859	n.d.	n.d.	1	1	0
Association Among Socioeconomic Status, Health Behaviors, and All-Cause Mortality in the United States	102	2003	0.803228025	USA	United States|USA	High-income	High-income North America	1	1998	2008	50	60	0.47	Retrospective cohort	max	years	10									Baseline	Relative risk (RR)	1	0				9760			0.611745968	1.634665454	95		SE from confidence Interval			8037	859	n.d.	n.d.	1	1	0
Association Among Socioeconomic Status, Health Behaviors, and All-Cause Mortality in the United States	102	2003	0.803228025	USA	United States|USA	High-income	High-income North America	1	1998	2008	50	60	0.47	Retrospective cohort	max	years	10									Baseline	Relative risk (RR)	0.97	0				9760			0.64883284	1.638037005	95		SE from confidence Interval			8037	859	n.d.	n.d.	1	1	0
Association Among Socioeconomic Status, Health Behaviors, and All-Cause Mortality in the United States	102	2003	0.803228025	USA	United States|USA	High-income	High-income North America	1	1998	2008	50	60	0.47	Retrospective cohort	max	years	10									Baseline	Relative risk (RR)	1.1	0				9760			0.57660939	1.433286199	95		SE from confidence Interval			8037	859	n.d.	n.d.	1	1	0
Association Between Depression and Mortality in Older Adults: The Cardiovascular Health Study	102	1992	0.769595492	USA	United States|USA	High-income	High-income North America	0	1989	1995	65	99	0.43	Retrospective cohort	mean	years	6									Baseline	Relative risk (RR)	0.96	1	Years of education; 95			5173	13.9	Years of education	0.681591095	0.936396228	95		SE from confidence Interval			5174	984			0	0	0
Association Between Depression and Mortality in Older Adults: The Cardiovascular Health Study	102	1992	0.769595492	USA	United States|USA	High-income	High-income North America	0	1989	1995	65	99	0.43	Retrospective cohort	mean	years	6									Baseline	Relative risk (RR)	0.97	1	Years of education; 95			5173	13.9	Years of education	0.72274929	0.989695062	95		SE from confidence Interval			5174	984			1	1	1
Association Between Depression and Mortality in Older Adults: The Cardiovascular Health Study	102	1992	0.769595492	USA	United States|USA	High-income	High-income North America	0	1989	1995	65	99	0.43	Retrospective cohort	mean	years	6									Baseline	Relative risk (RR)	0.98	1	Years of education; 95			4710	13.9	Years of education	0.801624576	0.998885731	95		SE from confidence Interval			5174	984			1	1	1
Association Between Educational Status and Mortality According to Diabetes Status Among US Adults	102	2009	0.820294574	USA	United States|USA	High-income	High-income North America	1	1999	2019	20	80	0.480755225	Prospective cohort	median	years	9.2								Non-diabetics	Baseline	Hazard ratio (HR)	1.33	0		24497	11240	48297			0.697714832	0.810249483	95		SE from confidence Interval			54924	8886	13.47	18.31	1	1	0
Association Between Educational Status and Mortality According to Diabetes Status Among US Adults	102	2009	0.820294574	USA	United States|USA	High-income	High-income North America	1	1999	2019	20	80	0.480755225	Prospective cohort	median	years	9.2								Non-diabetics	Baseline	Hazard ratio (HR)	1.69	0		24497	11530	48297			0.547822544	0.639126302	95		SE from confidence Interval			54924	8886	13.47	23.41	1	1	0
Association Between Educational Status and Mortality According to Diabetes Status Among US Adults	102	2009	0.820294574	USA	United States|USA	High-income	High-income North America	1	1999	2019	20	80	0.480755225	Prospective cohort	median	years	9.2								Diabeties only	Baseline	Hazard ratio (HR)	1.09	0		2069	1150	5163			0.766301899	1.098366055	95		SE from confidence Interval			54924	8886	32.54	36.82	1	1	0
Association Between Educational Status and Mortality According to Diabetes Status Among US Adults	102	2009	0.820294574	USA	United States|USA	High-income	High-income North America	1	1999	2019	20	80	0.480755225	Prospective cohort	median	years	9.2								Diabeties only	Baseline	Hazard ratio (HR)	1.61	0		2069	1944	5163			0.52742123	0.7314601	95		SE from confidence Interval			54924	8886	32.54	54.71	1	1	0
Association Between Educational Status and Mortality According to Diabetes Status Among US Adults	102	2009	0.820294574	USA	United States|USA	High-income	High-income North America	1	1999	2019	20	80	0.480755225	Prospective cohort	median	years	9.2								Diabeties and diabetic retinopathy	Baseline	Hazard ratio (HR)	1.03	0		513	337	1494			0.696389808	1.353546388	95		SE from confidence Interval			54924	8886	46.79	50.05	1	1	0
Association Between Educational Status and Mortality According to Diabetes Status Among US Adults	102	2009	0.820294574	USA	United States|USA	High-income	High-income North America	1	1999	2019	20	80	0.480755225	Prospective cohort	median	years	9.2								Diabeties and diabetic retinopathy	Baseline	Hazard ratio (HR)	1.43	0		513	644	1494			0.537778992	0.909335387	95		SE from confidence Interval			54924	8886	46.79	67.66	1	1	0
Association Between Educational Status and Mortality According to Diabetes Status Among US Adults	102	2009	0.820294574	USA	United States|USA	High-income	High-income North America	1	1999	2019	20	80	0.480755225	Prospective cohort	median	years	9.2								Non-diabetics	Baseline	Hazard ratio (HR)	1.13	0		24497	11240	48297			0.80981835	0.967064631	95		SE from confidence Interval			54924	8886	13.47	18.31	1	1	0
Association Between Educational Status and Mortality According to Diabetes Status Among US Adults	102	2009	0.820294574	USA	United States|USA	High-income	High-income North America	1	1999	2019	20	80	0.480755225	Prospective cohort	median	years	9.2								Non-diabetics	Baseline	Hazard ratio (HR)	1.21	0		24497	11530	48297			0.757860293	0.901239267	95		SE from confidence Interval			54924	8886	13.47	23.41	1	1	0
Association Between Educational Status and Mortality According to Diabetes Status Among US Adults	102	2009	0.820294574	USA	United States|USA	High-income	High-income North America	1	1999	2019	20	80	0.480755225	Prospective cohort	median	years	9.2								Diabeties only	Baseline	Hazard ratio (HR)	1	0		2069	1150	5163			0.821583836	1.217161239	95		SE from confidence Interval			54924	8886	32.54	36.82	1	1	0
Association Between Educational Status and Mortality According to Diabetes Status Among US Adults	102	2009	0.820294574	USA	United States|USA	High-income	High-income North America	1	1999	2019	20	80	0.480755225	Prospective cohort	median	years	9.2								Diabeties only	Baseline	Hazard ratio (HR)	1.24	0		2069	1944	5163			0.670752923	0.969603235	95		SE from confidence Interval			54924	8886	32.54	54.71	1	1	0
Association Between Educational Status and Mortality According to Diabetes Status Among US Adults	102	2009	0.820294574	USA	United States|USA	High-income	High-income North America	1	1999	2019	20	80	0.480755225	Prospective cohort	median	years	9.2								Diabeties and diabetic retinopathy	Baseline	Hazard ratio (HR)	0.8	0		513	337	1494			0.896421457	1.743041722	95		SE from confidence Interval			54924	8886	46.79	50.05	1	1	0
Association Between Educational Status and Mortality According to Diabetes Status Among US Adults	102	2009	0.820294574	USA	United States|USA	High-income	High-income North America	1	1999	2019	20	80	0.480755225	Prospective cohort	median	years	9.2								Diabeties and diabetic retinopathy	Baseline	Hazard ratio (HR)	0.89	0		513	644	1494			0.831632299	1.518058958	95		SE from confidence Interval			54924	8886	46.79	67.66	1	1	0
Association Between Educational Status and Mortality According to Diabetes Status Among US Adults	102	2009	0.820294574	USA	United States|USA	High-income	High-income North America	1	1999	2019	20	80	0.480755225	Prospective cohort	median	years	9.2								No diabetes and HbA1c <6,5%	Baseline	Hazard ratio (HR)	1.33	0				54924			0.692065227	0.816863874	95		SE from confidence Interval			54924	8886			1	1	0
Association Between Educational Status and Mortality According to Diabetes Status Among US Adults	102	2009	0.820294574	USA	United States|USA	High-income	High-income North America	1	1999	2019	20	80	0.480755225	Prospective cohort	median	years	9.2								No diabetes and HbA1c <6,5%	Baseline	Hazard ratio (HR)	1.71	0				54924			0.535561953	0.638554636	95		SE from confidence Interval			54924	8886			1	1	0
Association Between Educational Status and Mortality According to Diabetes Status Among US Adults	102	2009	0.820294574	USA	United States|USA	High-income	High-income North America	1	1999	2019	20	80	0.480755225	Prospective cohort	median	years	9.2								HbA1c ≥6,5% to ≤7,0%/ HbA1c <6,5% and diabetes	Baseline	Hazard ratio (HR)	0.99	0				54924			0.823009542	1.239723234	95		SE from confidence Interval			54924	8886			1	1	0
Association Between Educational Status and Mortality According to Diabetes Status Among US Adults	102	2009	0.820294574	USA	United States|USA	High-income	High-income North America	1	1999	2019	20	80	0.480755225	Prospective cohort	median	years	9.2								HbA1c ≥6,5% to ≤7,0%/ HbA1c <6,5% and diabetes	Baseline	Hazard ratio (HR)	1.42	0				54924			0.587692226	0.84386576	95		SE from confidence Interval			54924	8886			1	1	0
Association Between Educational Status and Mortality According to Diabetes Status Among US Adults	102	2009	0.820294574	USA	United States|USA	High-income	High-income North America	1	1999	2019	20	80	0.480755225	Prospective cohort	median	years	9.2								HbA1c >7,0%	Baseline	Hazard ratio (HR)	1.29	0		1332	752	3521			0.609772586	0.985491048	95		SE from confidence Interval			54924	8886			1	1	0
Association Between Educational Status and Mortality According to Diabetes Status Among US Adults	102	2009	0.820294574	USA	United States|USA	High-income	High-income North America	1	1999	2019	20	80	0.480755225	Prospective cohort	median	years	9.2								HbA1c >7,0%	Baseline	Hazard ratio (HR)	1.62	0		1332	1437	3521			0.498336393	0.764623015	95		SE from confidence Interval			54924	8886			1	1	0
Association Between Racial Wealth Inequities and Racial Disparities in Longevity Among US Adults and Role of Reparations Payments, 1992 to 2018	102	2006	0.806783583	USA	United States|USA	High-income	High-income North America	1	1992	2019	50	80	0.444948716	Prospective cohort	max	years	28									Baseline	Hazard ratio (HR)	0.77	0		17771	7286	33501			0.740562286	0.800607877	95		SE from confidence Interval			33501				1	1	1
Association Between Racial Wealth Inequities and Racial Disparities in Longevity Among US Adults and Role of Reparations Payments, 1992 to 2018	102	2006	0.806783583	USA	United States|USA	High-income	High-income North America	1	1992	2019	50	80	0.444948716	Prospective cohort	max	years	28									Baseline	Hazard ratio (HR)	0.71	0		1791	7286	33501			0.630062497	0.800079361	95		SE from confidence Interval			33501				1	1	1
Association Between Racial Wealth Inequities and Racial Disparities in Longevity Among US Adults and Role of Reparations Payments, 1992 to 2018	102	2006	0.806783583	USA	United States|USA	High-income	High-income North America	1	1992	2019	50	80	0.444948716	Prospective cohort	max	years	28									Baseline	Hazard ratio (HR)	0.55	0		4168	7286	33501			0.507074945	0.596558759	95		SE from confidence Interval			33501				1	1	1
Association Between Racial Wealth Inequities and Racial Disparities in Longevity Among US Adults and Role of Reparations Payments, 1992 to 2018	102	2006	0.806783583	USA	United States|USA	High-income	High-income North America	1	1992	2019	50	80	0.444948716	Prospective cohort	max	years	28									Baseline	Hazard ratio (HR)	0.48	0		2485	7286	33501			0.437350514	0.526808573	95		SE from confidence Interval			33501				1	1	1
Association Between Racial Wealth Inequities and Racial Disparities in Longevity Among US Adults and Role of Reparations Payments, 1992 to 2018	102	2006	0.806783583	USA	United States|USA	High-income	High-income North America	1	1992	2019	50	80	0.444948716	Prospective cohort	max	years	28									Baseline	Hazard ratio (HR)	0.89	0		17771	7286	33501			0.846321829	0.935932376	95		SE from confidence Interval			33501				1	1	1
Association Between Racial Wealth Inequities and Racial Disparities in Longevity Among US Adults and Role of Reparations Payments, 1992 to 2018	102	2006	0.806783583	USA	United States|USA	High-income	High-income North America	1	1992	2019	50	80	0.444948716	Prospective cohort	max	years	28									Baseline	Hazard ratio (HR)	0.9	0		1791	7286	33501			0.779422863	1.039230485	95		SE from confidence Interval			33501				1	1	1
Association Between Racial Wealth Inequities and Racial Disparities in Longevity Among US Adults and Role of Reparations Payments, 1992 to 2018	102	2006	0.806783583	USA	United States|USA	High-income	High-income North America	1	1992	2019	50	80	0.444948716	Prospective cohort	max	years	28									Baseline	Hazard ratio (HR)	0.74	0		4168	7286	33501			0.678021814	0.807643631	95		SE from confidence Interval			33501				1	1	1
Association Between Racial Wealth Inequities and Racial Disparities in Longevity Among US Adults and Role of Reparations Payments, 1992 to 2018	102	2006	0.806783583	USA	United States|USA	High-income	High-income North America	1	1992	2019	50	80	0.444948716	Prospective cohort	max	years	28									Baseline	Hazard ratio (HR)	0.7	0		2485	7286	33501			0.633173824	0.773879118	95		SE from confidence Interval			33501				1	1	1
Association Between Racial Wealth Inequities and Racial Disparities in Longevity Among US Adults and Role of Reparations Payments, 1992 to 2018	102	2006	0.806783583	USA	United States|USA	High-income	High-income North America	1	1992	2019	50	80	0.444948716	Prospective cohort	max	years	28									Baseline	Hazard ratio (HR)	0.94	0		17771	7286	33501			0.759076638	1.164045836	97		SE Predicted			33501				1	1	1
Association Between Racial Wealth Inequities and Racial Disparities in Longevity Among US Adults and Role of Reparations Payments, 1992 to 2018	102	2006	0.806783583	USA	United States|USA	High-income	High-income North America	1	1992	2019	50	80	0.444948716	Prospective cohort	max	years	28									Baseline	Hazard ratio (HR)	0.94	0		1791	7286	33501			0.759076638	1.164045836	61		SE Predicted			33501				1	1	1
Association Between Racial Wealth Inequities and Racial Disparities in Longevity Among US Adults and Role of Reparations Payments, 1992 to 2018	102	2006	0.806783583	USA	United States|USA	High-income	High-income North America	1	1992	2019	50	80	0.444948716	Prospective cohort	max	years	28									Baseline	Hazard ratio (HR)	0.79	0		17771	7286	33501			0.686831467	0.908665414			SE from p-value			33501				1	1	1
Association Between Racial Wealth Inequities and Racial Disparities in Longevity Among US Adults and Role of Reparations Payments, 1992 to 2018	102	2006	0.806783583	USA	United States|USA	High-income	High-income North America	1	1992	2019	50	80	0.444948716	Prospective cohort	max	years	28									Baseline	Hazard ratio (HR)	0.72	0		1791	7286	33501			0.592545233	0.87486992			SE from p-value			33501				1	1	1
Association Between Racial Wealth Inequities and Racial Disparities in Longevity Among US Adults and Role of Reparations Payments, 1992 to 2018	102	2006	0.806783583	USA	United States|USA	High-income	High-income North America	1	1992	2019	50	80	0.444948716	Prospective cohort	max	years	28									Baseline	Hazard ratio (HR)	0.58	0		4168	7286	33501			0.419819184	0.801297352			SE from p-value			33501				1	1	1
Association Between Racial Wealth Inequities and Racial Disparities in Longevity Among US Adults and Role of Reparations Payments, 1992 to 2018	102	2006	0.806783583	USA	United States|USA	High-income	High-income North America	1	1992	2019	50	80	0.444948716	Prospective cohort	max	years	28									Baseline	Hazard ratio (HR)	0.51	0		2485	7286	33501			0.342051984	0.760410733			SE from p-value			33501				1	1	1
Association Between Racial Wealth Inequities and Racial Disparities in Longevity Among US Adults and Role of Reparations Payments, 1992 to 2018	102	2006	0.806783583	USA	United States|USA	High-income	High-income North America	1	1992	2019	50	80	0.444948716	Prospective cohort	max	years	28									Baseline	Hazard ratio (HR)	0.78	0		4168	7286	33501			0.673105393	0.903870339			SE from p-value			33501				1	1	1
Association Between Racial Wealth Inequities and Racial Disparities in Longevity Among US Adults and Role of Reparations Payments, 1992 to 2018	102	2006	0.806783583	USA	United States|USA	High-income	High-income North America	1	1992	2019	50	80	0.444948716	Prospective cohort	max	years	28									Baseline	Hazard ratio (HR)	0.75	0		2485	7286	33501			0.632295727	0.889615375			SE from p-value			33501				1	1	1
Association Between Socioeconomic Status and Mortality, Cardiovascular Disease, and Cancer in Patients With Type 2 Diabetes	93	2008	0.853705851	SWE	Sweden|SWE	High-income	Western Europe	1	2003	2012	18	70	0.6	Retrospective cohort	max	years	10									Baseline	Hazard ratio (HR)	0.88	0		102335	75814	217364			0.850494362	0.910529258	95		SE from confidence Interval			217364	19,105	19.8	13	1	1	1
Association Between Socioeconomic Status and Mortality, Cardiovascular Disease, and Cancer in Patients With Type 2 Diabetes	93	2008	0.853705851	SWE	Sweden|SWE	High-income	Western Europe	1	2003	2012	18	70	0.6	Retrospective cohort	max	years	10									Baseline	Hazard ratio (HR)	0.81	0		39215	75814	217364			0.770940602	0.851038327	95		SE from confidence Interval			217364	19,105	19.8	9.8	1	1	1
Association Between Socioeconomic Status and Mortality, Cardiovascular Disease, and Cancer in Patients With Type 2 Diabetes	93	2008	0.853705851	SWE	Sweden|SWE	High-income	Western Europe	1	2003	2012	18	70	0.6	Retrospective cohort	max	years	10									Baseline	Hazard ratio (HR)	0.9	0		102335	75814	217364			0.865466497	0.935911445	95		SE from confidence Interval			217364	19,105	19.8	13	1	1	1
Association Between Socioeconomic Status and Mortality, Cardiovascular Disease, and Cancer in Patients With Type 2 Diabetes	93	2008	0.853705851	SWE	Sweden|SWE	High-income	Western Europe	1	2003	2012	18	70	0.6	Retrospective cohort	max	years	10									Baseline	Hazard ratio (HR)	0.83	0		39215	75814	217364			0.786412308	0.876003584	95		SE from confidence Interval			217364	19,105	19.8	9.8	1	1	1
Association Between Socioeconomic Status and Mortality, Cardiovascular Disease, and Cancer in Patients With Type 2 Diabetes	93	2008	0.853705851	SWE	Sweden|SWE	High-income	Western Europe	1	2003	2012	18	70	0.6	Retrospective cohort	max	years	10									Baseline	Hazard ratio (HR)	0.9	0		102335	75814	217364			0.865466497	0.935911445	95		SE from confidence Interval			217364	19,105	19.8	13	1	1	1
Association Between Socioeconomic Status and Mortality, Cardiovascular Disease, and Cancer in Patients With Type 2 Diabetes	93	2008	0.853705851	SWE	Sweden|SWE	High-income	Western Europe	1	2003	2012	18	70	0.6	Retrospective cohort	max	years	10									Baseline	Hazard ratio (HR)	0.85	0		39215	75814	217364			0.801387685	0.901561146	95		SE from confidence Interval			217364	19,105	19.8	9.8	1	1	1
Association between educational level and total and cause-specific mortality: a pooled analysis of over 694 000 individuals in the Asia Cohort Consortium	5	1984	0.425716375	R3	East Asia|R3	Southeast Asia, East Asia, and Oceania	East Asia	0	1963	2006	18	101	0.48	Prospective cohort	mean	years	14.4									Baseline	Hazard ratio (HR)	0.86	0		172460	247630	539724			0.816365572	0.905966671	95		SE from confidence Interval			539724	92,988	n.d.	n.d.	1	1	0
Association between educational level and total and cause-specific mortality: a pooled analysis of over 694 000 individuals in the Asia Cohort Consortium	5	1984	0.425716375	R3	East Asia|R3	Southeast Asia, East Asia, and Oceania	East Asia	0	1963	2006	18	101	0.48	Prospective cohort	mean	years	14.4									Baseline	Hazard ratio (HR)	0.76	0		66016	247630	539724			0.67081346	0.861044142	95		SE from confidence Interval			539724	92,988	n.d.	n.d.	1	1	0
Association between educational level and total and cause-specific mortality: a pooled analysis of over 694 000 individuals in the Asia Cohort Consortium	5	1984	0.425716375	R3	East Asia|R3	Southeast Asia, East Asia, and Oceania	East Asia	0	1963	2006	18	101	0.48	Prospective cohort	mean	years	14.4									Baseline	Hazard ratio (HR)	0.7	0		53618	247630	539724			0.594595916	0.824089077	95		SE from confidence Interval			539724	92,988	n.d.	n.d.	1	1	0
Association between educational level and total and cause-specific mortality: a pooled analysis of over 694 000 individuals in the Asia Cohort Consortium	5	1984	0.425716375	R3	East Asia|R3	Southeast Asia, East Asia, and Oceania	East Asia	0	1963	2006	18	101	0.48	Prospective cohort	mean	years	14.4									Baseline	Hazard ratio (HR)	0.88	0		172460	247630	539724			0.836336095	0.925943534	95		SE from confidence Interval			539724	92,988	n.d.	n.d.	1	1	1
Association between educational level and total and cause-specific mortality: a pooled analysis of over 694 000 individuals in the Asia Cohort Consortium	5	1984	0.425716375	R3	East Asia|R3	Southeast Asia, East Asia, and Oceania	East Asia	0	1963	2006	18	101	0.48	Prospective cohort	mean	years	14.4									Baseline	Hazard ratio (HR)	0.8	0		66016	247630	539724			0.719550421	0.889444271	95		SE from confidence Interval			539724	92,988	n.d.	n.d.	1	1	1
Association between educational level and total and cause-specific mortality: a pooled analysis of over 694 000 individuals in the Asia Cohort Consortium	5	1984	0.425716375	R3	East Asia|R3	Southeast Asia, East Asia, and Oceania	East Asia	0	1963	2006	18	101	0.48	Prospective cohort	mean	years	14.4									Baseline	Hazard ratio (HR)	0.72	0		53618	247630	539724			0.634980315	0.816403262	95		SE from confidence Interval			539724	92,988	n.d.	n.d.	1	1	1
Association between educational level and total and cause-specific mortality: a pooled analysis of over 694 000 individuals in the Asia Cohort Consortium	6	1996	0.512033996	CHN	China|CHN	Southeast Asia, East Asia, and Oceania	East Asia	1	1986	2006	35	76	0.51	Prospective cohort	mean	years	12.9									Baseline	Hazard ratio (HR)	0.79	0		56488	25421	153636			0.755953081	0.825580338	95		SE from confidence Interval			153636	17,998	n.d.	n.d.	1	1	0
Association between educational level and total and cause-specific mortality: a pooled analysis of over 694 000 individuals in the Asia Cohort Consortium	6	1996	0.512033996	CHN	China|CHN	Southeast Asia, East Asia, and Oceania	East Asia	1	1986	2006	35	76	0.51	Prospective cohort	mean	years	12.9									Baseline	Hazard ratio (HR)	0.64	0		43815	25421	153636			0.596803077	0.686323539	95		SE from confidence Interval			153636	17,998	n.d.	n.d.	1	1	0
Association between educational level and total and cause-specific mortality: a pooled analysis of over 694 000 individuals in the Asia Cohort Consortium	6	1996	0.512033996	CHN	China|CHN	Southeast Asia, East Asia, and Oceania	East Asia	1	1986	2006	35	76	0.51	Prospective cohort	mean	years	12.9									Baseline	Hazard ratio (HR)	0.5	0		27912	25421	153636			0.471404521	0.530330086	95		SE from confidence Interval			153636	17,998	n.d.	n.d.	1	1	0
Association between educational level and total and cause-specific mortality: a pooled analysis of over 694 000 individuals in the Asia Cohort Consortium	6	1996	0.512033996	CHN	China|CHN	Southeast Asia, East Asia, and Oceania	East Asia	1	1986	2006	35	76	0.51	Prospective cohort	mean	years	12.9									Baseline	Hazard ratio (HR)	0.82	0		56488	25421	153636			0.790529234	0.85056943	95		SE from confidence Interval			153636	17,998	n.d.	n.d.	1	1	1
Association between educational level and total and cause-specific mortality: a pooled analysis of over 694 000 individuals in the Asia Cohort Consortium	6	1996	0.512033996	CHN	China|CHN	Southeast Asia, East Asia, and Oceania	East Asia	1	1986	2006	35	76	0.51	Prospective cohort	mean	years	12.9									Baseline	Hazard ratio (HR)	0.69	0		43815	25421	153636			0.656084275	0.72566897	95		SE from confidence Interval			153636	17,998	n.d.	n.d.	1	1	1
Association between educational level and total and cause-specific mortality: a pooled analysis of over 694 000 individuals in the Asia Cohort Consortium	6	1996	0.512033996	CHN	China|CHN	Southeast Asia, East Asia, and Oceania	East Asia	1	1986	2006	35	76	0.51	Prospective cohort	mean	years	12.9									Baseline	Hazard ratio (HR)	0.56	0		27912	25421	153636			0.530762164	0.590848447	95		SE from confidence Interval			153636	17,998	n.d.	n.d.	1	1	1
Association between educational level and total and cause-specific mortality: a pooled analysis of over 694 000 individuals in the Asia Cohort Consortium	8	1992	0.684803636	TWN	Taiwan|TWN	Southeast Asia, East Asia, and Oceania	East Asia	1	1990	1993	18	92	0.49	Prospective cohort	mean	years	15.1									Baseline	Hazard ratio (HR)	0.83	0		5310	17364	28952			0.749401935	0.919266374	95		SE from confidence Interval			28952	3,592	n.d.	n.d.	1	1	0
Association between educational level and total and cause-specific mortality: a pooled analysis of over 694 000 individuals in the Asia Cohort Consortium	8	1992	0.684803636	TWN	Taiwan|TWN	Southeast Asia, East Asia, and Oceania	East Asia	1	1990	1993	18	92	0.49	Prospective cohort	mean	years	15.1									Baseline	Hazard ratio (HR)	0.75	0		3560	17364	28952			0.643267521	0.874441786	95		SE from confidence Interval			28952	3,592	n.d.	n.d.	1	1	0
Association between educational level and total and cause-specific mortality: a pooled analysis of over 694 000 individuals in the Asia Cohort Consortium	8	1992	0.684803636	TWN	Taiwan|TWN	Southeast Asia, East Asia, and Oceania	East Asia	1	1990	1993	18	92	0.49	Prospective cohort	mean	years	15.1									Baseline	Hazard ratio (HR)	0.5	0		2718	17364	28952			0.418330013	0.597614305	95		SE from confidence Interval			28952	3,592	n.d.	n.d.	1	1	0
Association between educational level and total and cause-specific mortality: a pooled analysis of over 694 000 individuals in the Asia Cohort Consortium	8	1992	0.684803636	TWN	Taiwan|TWN	Southeast Asia, East Asia, and Oceania	East Asia	1	1990	1993	18	92	0.49	Prospective cohort	mean	years	15.1									Baseline	Hazard ratio (HR)	0.85	0		5310	17364	28952			0.704154339	1.026053466	95		SE from confidence Interval			28952	3,592	n.d.	n.d.	1	1	1
Association between educational level and total and cause-specific mortality: a pooled analysis of over 694 000 individuals in the Asia Cohort Consortium	8	1992	0.684803636	TWN	Taiwan|TWN	Southeast Asia, East Asia, and Oceania	East Asia	1	1990	1993	18	92	0.49	Prospective cohort	mean	years	15.1									Baseline	Hazard ratio (HR)	0.82	0		3560	17364	28952			0.703883962	0.955271091	95		SE from confidence Interval			28952	3,592	n.d.	n.d.	1	1	1
Association between educational level and total and cause-specific mortality: a pooled analysis of over 694 000 individuals in the Asia Cohort Consortium	8	1992	0.684803636	TWN	Taiwan|TWN	Southeast Asia, East Asia, and Oceania	East Asia	1	1990	1993	18	92	0.49	Prospective cohort	mean	years	15.1									Baseline	Hazard ratio (HR)	0.57	0		2718	17364	28952			0.478895789	0.678435701	95		SE from confidence Interval			28952	3,592	n.d.	n.d.	1	1	1
Association between educational level and total and cause-specific mortality: a pooled analysis of over 694 000 individuals in the Asia Cohort Consortium	67	1978	0.731552146	JPN	Japan|JPN	High-income	High-income Asia Pacific	1	1963	1993	19	101	0.45	Prospective cohort	mean	years	15.8									Baseline	Hazard ratio (HR)	0.92	0		89814	159333	280192			0.866830963	0.97643028	95		SE from confidence Interval			280192	59,822	n.d.	n.d.	1	1	0
Association between educational level and total and cause-specific mortality: a pooled analysis of over 694 000 individuals in the Asia Cohort Consortium	67	1978	0.731552146	JPN	Japan|JPN	High-income	High-income Asia Pacific	1	1963	1993	19	101	0.45	Prospective cohort	mean	years	15.8									Baseline	Hazard ratio (HR)	0.9	0		16418	159333	280192			0.81	1	95		SE from confidence Interval			280192	59,822	n.d.	n.d.	1	1	0
Association between educational level and total and cause-specific mortality: a pooled analysis of over 694 000 individuals in the Asia Cohort Consortium	67	1978	0.731552146	JPN	Japan|JPN	High-income	High-income Asia Pacific	1	1963	1993	19	101	0.45	Prospective cohort	mean	years	15.8									Baseline	Hazard ratio (HR)	0.89	0		14627	159333	280192			0.800050503	0.990062498	95		SE from confidence Interval			280192	59,822	n.d.	n.d.	1	1	0
Association between educational level and total and cause-specific mortality: a pooled analysis of over 694 000 individuals in the Asia Cohort Consortium	67	1978	0.731552146	JPN	Japan|JPN	High-income	High-income Asia Pacific	1	1963	1993	19	101	0.45	Prospective cohort	mean	years	15.8									Baseline	Hazard ratio (HR)	0.94	0		89814	159333	280192			0.886240499	0.997020561	95		SE from confidence Interval			280192	59,822	n.d.	n.d.	1	1	1
Association between educational level and total and cause-specific mortality: a pooled analysis of over 694 000 individuals in the Asia Cohort Consortium	67	1978	0.731552146	JPN	Japan|JPN	High-income	High-income Asia Pacific	1	1963	1993	19	101	0.45	Prospective cohort	mean	years	15.8									Baseline	Hazard ratio (HR)	0.92	0		16418	159333	280192			0.824887396	1.026079444	95		SE from confidence Interval			280192	59,822	n.d.	n.d.	1	1	1
Association between educational level and total and cause-specific mortality: a pooled analysis of over 694 000 individuals in the Asia Cohort Consortium	67	1978	0.731552146	JPN	Japan|JPN	High-income	High-income Asia Pacific	1	1963	1993	19	101	0.45	Prospective cohort	mean	years	15.8									Baseline	Hazard ratio (HR)	0.89	0		14627	159333	280192			0.800050503	0.990062498	95		SE from confidence Interval			280192	59,822	n.d.	n.d.	1	1	1
Association between educational level and total and cause-specific mortality: a pooled analysis of over 694 000 individuals in the Asia Cohort Consortium	68	1992	0.712440842	KOR	South Korea|KOR	High-income	High-income Asia Pacific	1	1992	1993	25	82	1	Prospective cohort	mean	years	15.6									Baseline	Hazard ratio (HR)	0.75	0		6227	133	13697			0.460532479	1.221412226	95		SE from confidence Interval			13697	894	n.d.	n.d.	1	1	0
Association between educational level and total and cause-specific mortality: a pooled analysis of over 694 000 individuals in the Asia Cohort Consortium	68	1992	0.712440842	KOR	South Korea|KOR	High-income	High-income Asia Pacific	1	1992	1993	25	82	1	Prospective cohort	mean	years	15.6									Baseline	Hazard ratio (HR)	0.77	0		6227	133	13697			0.470277696	1.260744461	95		SE from confidence Interval			13697	894	n.d.	n.d.	1	1	1
Association between educational level and total and cause-specific mortality: a pooled analysis of over 694 000 individuals in the Asia Cohort Consortium	68	1992	0.712440842	KOR	South Korea|KOR	High-income	High-income Asia Pacific	1	1992	1993	25	82	1	Prospective cohort	mean	years	15.6									Baseline	Hazard ratio (HR)	0.48	0		7337	133	13697			0.297683363	0.773976744	95		SE from confidence Interval			13697	894	n.d.	n.d.	1	1	0
Association between educational level and total and cause-specific mortality: a pooled analysis of over 694 000 individuals in the Asia Cohort Consortium	68	1992	0.712440842	KOR	South Korea|KOR	High-income	High-income Asia Pacific	1	1992	1993	25	82	1	Prospective cohort	mean	years	15.6									Baseline	Hazard ratio (HR)	0.52	0		7337	133	13697			0.317197026	0.852467008	95		SE from confidence Interval			13697	894	n.d.	n.d.	1	1	1
Association between educational level and total and cause-specific mortality: a pooled analysis of over 694 000 individuals in the Asia Cohort Consortium	69	1996	0.739028235	SGP	Singapore|SGP	High-income	High-income Asia Pacific	1	1993	1999	43	83	0.44	Prospective cohort	mean	years	11.5									Baseline	Hazard ratio (HR)	0.76	0		14621	45379	63247			0.716534872	0.806101731	95		SE from confidence Interval			63247	2,753	n.d.	n.d.	1	1	0
Association between educational level and total and cause-specific mortality: a pooled analysis of over 694 000 individuals in the Asia Cohort Consortium	69	1996	0.739028235	SGP	Singapore|SGP	High-income	High-income Asia Pacific	1	1993	1999	43	83	0.44	Prospective cohort	mean	years	11.5									Baseline	Hazard ratio (HR)	0.67	0		2223	45379	63247			0.585304689	0.766950972	95		SE from confidence Interval			63247	2,753	n.d.	n.d.	1	1	0
Association between educational level and total and cause-specific mortality: a pooled analysis of over 694 000 individuals in the Asia Cohort Consortium	69	1996	0.739028235	SGP	Singapore|SGP	High-income	High-income Asia Pacific	1	1993	1999	43	83	0.44	Prospective cohort	mean	years	11.5									Baseline	Hazard ratio (HR)	0.52	0		1024	45379	63247			0.409848457	0.659756052	95		SE from confidence Interval			63247	2,753	n.d.	n.d.	1	1	0
Association between educational level and total and cause-specific mortality: a pooled analysis of over 694 000 individuals in the Asia Cohort Consortium	69	1996	0.739028235	SGP	Singapore|SGP	High-income	High-income Asia Pacific	1	1993	1999	43	83	0.44	Prospective cohort	mean	years	11.5									Baseline	Hazard ratio (HR)	0.81	0		14621	45379	63247			0.766445283	0.856029797	95		SE from confidence Interval			63247	2,753	n.d.	n.d.	1	1	1
Association between educational level and total and cause-specific mortality: a pooled analysis of over 694 000 individuals in the Asia Cohort Consortium	69	1996	0.739028235	SGP	Singapore|SGP	High-income	High-income Asia Pacific	1	1993	1999	43	83	0.44	Prospective cohort	mean	years	11.5									Baseline	Hazard ratio (HR)	0.75	0		2223	45379	63247			0.652031708	0.862688107	95		SE from confidence Interval			63247	2,753	n.d.	n.d.	1	1	1
Association between educational level and total and cause-specific mortality: a pooled analysis of over 694 000 individuals in the Asia Cohort Consortium	69	1996	0.739028235	SGP	Singapore|SGP	High-income	High-income Asia Pacific	1	1993	1999	43	83	0.44	Prospective cohort	mean	years	11.5									Baseline	Hazard ratio (HR)	0.63	0		1024	45379	63247			0.498058731	0.79689397	95		SE from confidence Interval			63247	2,753	n.d.	n.d.	1	1	1
Association between educational level and total and cause-specific mortality: a pooled analysis of over 694 000 individuals in the Asia Cohort Consortium	158	1996	0.357286569	S5	South Asia|S5	South Asia		0	1991	2002	18	98	0.58	Prospective cohort	mean	years	5.7									Baseline	Hazard ratio (HR)	0.83	0		46823	101344	154710			0.790919006	0.87101207	95		SE from confidence Interval			154710	10,035	n.d.	n.d.	1	1	0
Association between educational level and total and cause-specific mortality: a pooled analysis of over 694 000 individuals in the Asia Cohort Consortium	158	1996	0.357286569	S5	South Asia|S5	South Asia		0	1991	2002	18	98	0.58	Prospective cohort	mean	years	5.7									Baseline	Hazard ratio (HR)	0.92	0		117	101344	154710			0.506895312	1.669772792	95		SE from confidence Interval			154710	10,035	n.d.	n.d.	1	1	0
Association between educational level and total and cause-specific mortality: a pooled analysis of over 694 000 individuals in the Asia Cohort Consortium	158	1996	0.357286569	S5	South Asia|S5	South Asia		0	1991	2002	18	98	0.58	Prospective cohort	mean	years	5.7									Baseline	Hazard ratio (HR)	0.55	0		6426	101344	154710			0.487886039	0.620021841	95		SE from confidence Interval			154710	10,035	n.d.	n.d.	1	1	0
Association between educational level and total and cause-specific mortality: a pooled analysis of over 694 000 individuals in the Asia Cohort Consortium	158	1996	0.357286569	S5	South Asia|S5	South Asia		0	1991	2002	18	98	0.58	Prospective cohort	mean	years	5.7									Baseline	Hazard ratio (HR)	0.89	0		46823	101344	154710			0.846321829	0.935932376	95		SE from confidence Interval			154710	10,035	n.d.	n.d.	1	1	1
Association between educational level and total and cause-specific mortality: a pooled analysis of over 694 000 individuals in the Asia Cohort Consortium	158	1996	0.357286569	S5	South Asia|S5	South Asia		0	1991	2002	18	98	0.58	Prospective cohort	mean	years	5.7									Baseline	Hazard ratio (HR)	1.15	0		117	101344	154710			0.629880941	2.099603137	95		SE from confidence Interval			154710	10,035	n.d.	n.d.	1	1	1
Association between educational level and total and cause-specific mortality: a pooled analysis of over 694 000 individuals in the Asia Cohort Consortium	158	1996	0.357286569	S5	South Asia|S5	South Asia		0	1991	2002	18	98	0.58	Prospective cohort	mean	years	5.7									Baseline	Hazard ratio (HR)	0.61	0		6426	101344	154710			0.53963756	0.689536882	95		SE from confidence Interval			154710	10,035	n.d.	n.d.	1	1	1
Association between educational level and total and cause-specific mortality: a pooled analysis of over 694 000 individuals in the Asia Cohort Consortium	161	2001	0.303188546	BGD	Bangladesh|BGD	South Asia	South Asia	1	2000	2002	18	75	0.43	Prospective cohort	mean	years	12.3									Baseline	Hazard ratio (HR)	0.83	0		2915	8705	11737			0.701478031	0.982069244	95		SE from confidence Interval			11737	888	n.d.	n.d.	1	1	0
Association between educational level and total and cause-specific mortality: a pooled analysis of over 694 000 individuals in the Asia Cohort Consortium	161	2001	0.303188546	BGD	Bangladesh|BGD	South Asia	South Asia	1	2000	2002	18	75	0.43	Prospective cohort	mean	years	12.3									Baseline	Hazard ratio (HR)	0.92	0		117	8705	11737			0.517797534	1.634615743	95		SE from confidence Interval			11737	888	n.d.	n.d.	1	1	0
Association between educational level and total and cause-specific mortality: a pooled analysis of over 694 000 individuals in the Asia Cohort Consortium	161	2001	0.303188546	BGD	Bangladesh|BGD	South Asia	South Asia	1	2000	2002	18	75	0.43	Prospective cohort	mean	years	12.3									Baseline	Hazard ratio (HR)	0.92	0		2915	8705	11737			0.776821635	1.089568007	95		SE from confidence Interval			11737	888	n.d.	n.d.	1	1	1
Association between educational level and total and cause-specific mortality: a pooled analysis of over 694 000 individuals in the Asia Cohort Consortium	161	2001	0.303188546	BGD	Bangladesh|BGD	South Asia	South Asia	1	2000	2002	18	75	0.43	Prospective cohort	mean	years	12.3									Baseline	Hazard ratio (HR)	1.15	0		117	8705	11737			0.629880941	2.099603137	95		SE from confidence Interval			11737	888	n.d.	n.d.	1	1	1
Association between educational level and total and cause-specific mortality: a pooled analysis of over 694 000 individuals in the Asia Cohort Consortium	163	1994	0.35699603	IND	India|IND	South Asia	South Asia	1	1991	1997	35	98	0.59	Prospective cohort	mean	years	5.2									Baseline	Hazard ratio (HR)	0.83	0		2195	6663	142973			0.790919006	0.87101207	95		SE from confidence Interval			142973	9,147	n.d.	n.d.	1	1	0
Association between educational level and total and cause-specific mortality: a pooled analysis of over 694 000 individuals in the Asia Cohort Consortium	163	1994	0.35699603	IND	India|IND	South Asia	South Asia	1	1991	1997	35	98	0.59	Prospective cohort	mean	years	5.2									Baseline	Hazard ratio (HR)	0.89	0		2195	6663	142973			0.846321829	0.935932376	95		SE from confidence Interval			142973	9,147	n.d.	n.d.	1	1	1
Association between educational level and total and cause-specific mortality: a pooled analysis of over 694 000 individuals in the Asia Cohort Consortium	163	1994	0.35699603	IND	India|IND	South Asia	South Asia	1	1991	1997	35	98	0.59	Prospective cohort	mean	years	5.2									Baseline	Hazard ratio (HR)	0.55	0		289	6663	142973			0.487886039	0.620021841	95		SE from confidence Interval			142973	9,147	n.d.	n.d.	1	1	0
Association between educational level and total and cause-specific mortality: a pooled analysis of over 694 000 individuals in the Asia Cohort Consortium	163	1994	0.35699603	IND	India|IND	South Asia	South Asia	1	1991	1997	35	98	0.59	Prospective cohort	mean	years	5.2									Baseline	Hazard ratio (HR)	0.61	0		289	6663	142973			0.53963756	0.689536882	95		SE from confidence Interval			142973	9,147	n.d.	n.d.	1	1	1
Association between low functional health literacy and mortality in older adults: longitudinal cohort study	95	2006	0.806817046	GBR	England|GBR_4749	High-income	Western Europe	1	2004	2009	52	99	0.45	Prospective cohort	mean	months	63.2									Baseline	Hazard ratio (HR)	0.98	0				7857			0.808528074	1.187837541	95		SE from confidence Interval			7857	621	n.d.	n.d.	1	1	0
Association between low functional health literacy and mortality in older adults: longitudinal cohort study	95	2006	0.806817046	GBR	England|GBR_4749	High-income	Western Europe	1	2004	2009	52	99	0.45	Prospective cohort	mean	months	63.2									Baseline	Hazard ratio (HR)	0.99	0				7857			0.818373387	1.19761959	95		SE from confidence Interval			7857	621	n.d.	n.d.	1	1	0
Association between low functional health literacy and mortality in older adults: longitudinal cohort study	95	2006	0.806817046	GBR	England|GBR_4749	High-income	Western Europe	1	2004	2009	52	99	0.45	Prospective cohort	mean	months	63.2									Baseline	Hazard ratio (HR)	1.01	0				7857			0.834657809	1.222177506	95		SE from confidence Interval			7857	621	n.d.	n.d.	1	1	0
Association between low functional health literacy and mortality in older adults: longitudinal cohort study	95	2006	0.806817046	GBR	England|GBR_4749	High-income	Western Europe	1	2004	2009	52	99	0.45	Prospective cohort	mean	months	63.2									Baseline	Hazard ratio (HR)	0.92	0				7857			0.713634764	1.186040875	95		SE from confidence Interval			7857	621	n.d.	n.d.	1	1	0
Association between low functional health literacy and mortality in older adults: longitudinal cohort study	95	2006	0.806817046	GBR	England|GBR_4749	High-income	Western Europe	1	2004	2009	52	99	0.45	Prospective cohort	mean	months	63.2									Baseline	Hazard ratio (HR)	0.92	0				7857			0.699752022	1.209571353	95		SE from confidence Interval			7857	621	n.d.	n.d.	1	1	0
Association between low functional health literacy and mortality in older adults: longitudinal cohort study	95	2006	0.806817046	GBR	England|GBR_4749	High-income	Western Europe	1	2004	2009	52	99	0.45	Prospective cohort	mean	months	63.2									Baseline	Hazard ratio (HR)	0.92	0				7857			0.694735814	1.218304833	95		SE from confidence Interval			7857	621	n.d.	n.d.	1	1	0
Association between low functional health literacy and mortality in older adults: longitudinal cohort study	95	2006	0.806817046	GBR	England|GBR_4749	High-income	Western Europe	1	2004	2009	52	99	0.45	Prospective cohort	mean	months	63.2									Baseline	Hazard ratio (HR)	0.97	0				7857			0.732534662	1.284444339	95		SE from confidence Interval			7857	621	n.d.	n.d.	1	1	0
Association between low functional health literacy and mortality in older adults: longitudinal cohort study	95	2006	0.806817046	GBR	England|GBR_4749	High-income	Western Europe	1	2004	2009	52	99	0.45	Prospective cohort	mean	months	63.2									Baseline	Hazard ratio (HR)	1.03	0				7857			0.81803611	1.296886516	95		SE from confidence Interval			7857	621	n.d.	n.d.	1	1	0
Association of Educational Attainment With Chronic Disease and Mortality: The Kidney Early Evaluation Program (KEEP)	102	2004	0.805304692	USA	United States|USA	High-income	High-income North America	1	2000	2009	18	99	0.67	Retrospective cohort	mean	years	3.9									Baseline	Hazard ratio (HR)	0.76	0		20732	8540	62457			0.67190585	0.859644249	95		SE from confidence Interval			61457	2,384	n.d.	n.d.	1	1	0
Association of Educational Attainment With Chronic Disease and Mortality: The Kidney Early Evaluation Program (KEEP)	102	2004	0.805304692	USA	United States|USA	High-income	High-income North America	1	2000	2009	18	99	0.67	Retrospective cohort	mean	years	3.9	M							Men	Baseline	Hazard ratio (HR)	0.77	0		7137	2879	20663			0.633752267	0.93553906	95		SE from confidence Interval			61457	2,384	n.d.	n.d.	1	0	0
Association of Educational Attainment With Chronic Disease and Mortality: The Kidney Early Evaluation Program (KEEP)	102	2004	0.805304692	USA	United States|USA	High-income	High-income North America	1	2000	2009	18	99	0.67	Retrospective cohort	mean	years	3.9	F							Women	Baseline	Hazard ratio (HR)	0.76	0		13595	5661	41794			0.649494185	0.889307423	95		SE from confidence Interval			61457	2,384	n.d.	n.d.	1	0	0
Association of Educational Attainment With Chronic Disease and Mortality: The Kidney Early Evaluation Program (KEEP)	102	2004	0.805304692	USA	United States|USA	High-income	High-income North America	1	2000	2009	18	99	0.67	Retrospective cohort	mean	years	3.9		age <50	18	50				Age <50	Baseline	Hazard ratio (HR)	0.94	0				23309			0.690156232	1.280289822	95		SE from confidence Interval			61457	2,384	n.d.	n.d.	0	1	0
Association of Educational Attainment With Chronic Disease and Mortality: The Kidney Early Evaluation Program (KEEP)	102	2004	0.805304692	USA	United States|USA	High-income	High-income North America	1	2000	2009	18	99	0.67	Retrospective cohort	mean	years	3.9		age 50-65	50	65				Age 50-65	Baseline	Hazard ratio (HR)	0.87	0				23157			0.684033492	1.106524766	95		SE from confidence Interval			61457	2,384	n.d.	n.d.	0	1	0
Association of Educational Attainment With Chronic Disease and Mortality: The Kidney Early Evaluation Program (KEEP)	102	2004	0.805304692	USA	United States|USA	High-income	High-income North America	1	2000	2009	18	99	0.67	Retrospective cohort	mean	years	3.9		age ?65	65	99				Age 65+	Baseline	Hazard ratio (HR)	0.77	0				14991			0.647222326	0.916068523	95		SE from confidence Interval			61457	2,384	n.d.	n.d.	0	1	0
Association of Educational Attainment With Chronic Disease and Mortality: The Kidney Early Evaluation Program (KEEP)	102	2004	0.805304692	USA	United States|USA	High-income	High-income North America	1	2000	2009	18	99	0.67	Retrospective cohort	mean	years	3.9						White		Race: white	Baseline	Hazard ratio (HR)	0.77	0		10010	2741	28875			0.635355488	0.933178373	95		SE from confidence Interval			61457	2,384	n.d.	n.d.	1	1	0
Association of Educational Attainment With Chronic Disease and Mortality: The Kidney Early Evaluation Program (KEEP)	102	2004	0.805304692	USA	United States|USA	High-income	High-income North America	1	2000	2009	18	99	0.67	Retrospective cohort	mean	years	3.9						Black		Race: Black	Baseline	Hazard ratio (HR)	0.74	0		6805	2506	19519			0.589408305	0.929067329	95		SE from confidence Interval			61457	2,384	n.d.	n.d.	1	1	0
Association of Educational Attainment With Chronic Disease and Mortality: The Kidney Early Evaluation Program (KEEP)	102	2004	0.805304692	USA	United States|USA	High-income	High-income North America	1	2000	2009	18	99	0.67	Retrospective cohort	mean	years	3.9						Hispanic		Race: Hispanic	Baseline	Hazard ratio (HR)	0.79	0		1346	2119	6237			0.506642172	1.231835869	95		SE from confidence Interval			61457	2,384	n.d.	n.d.	1	1	0
Association of Educational Attainment With Chronic Disease and Mortality: The Kidney Early Evaluation Program (KEEP)	102	2004	0.805304692	USA	United States|USA	High-income	High-income North America	1	2000	2009	18	99	0.67	Retrospective cohort	mean	years	3.9						Asian		Race: Asian	Baseline	Hazard ratio (HR)	0.77	0		1701	451	3201			0.442885277	1.338721405	95		SE from confidence Interval			61457	2,384	n.d.	n.d.	1	1	0
Association of Educational Attainment With Chronic Disease and Mortality: The Kidney Early Evaluation Program (KEEP)	102	2004	0.805304692	USA	United States|USA	High-income	High-income North America	1	2000	2009	18	99	0.67	Retrospective cohort	mean	years	3.9						Other		Race: Other	Baseline	Hazard ratio (HR)	0.71	0		870	759	3625			0.457062694	1.102912153	95		SE from confidence Interval			61457	2,384	n.d.	n.d.	1	1	0
Association of Educational Attainment With Chronic Disease and Mortality: The Kidney Early Evaluation Program (KEEP)	102	2004	0.805304692	USA	United States|USA	High-income	High-income North America	1	2000	2009	18	99	0.67	Retrospective cohort	mean	years	3.9							No hypertension	No hypertension	Baseline	Hazard ratio (HR)	1.01	0		7542	1956	18758			0.734587038	1.388671386	95		SE from confidence Interval			61457	2,384	n.d.	n.d.	1	1	0
Association of Educational Attainment With Chronic Disease and Mortality: The Kidney Early Evaluation Program (KEEP)	102	2004	0.805304692	USA	United States|USA	High-income	High-income North America	1	2000	2009	18	99	0.67	Retrospective cohort	mean	years	3.9							Hypertension	Hypertension	Baseline	Hazard ratio (HR)	0.73	0		13190	6584	42699			0.637196239	0.836320064	95		SE from confidence Interval			61457	2,384	n.d.	n.d.	1	1	0
Association of Educational Attainment With Chronic Disease and Mortality: The Kidney Early Evaluation Program (KEEP)	102	2004	0.805304692	USA	United States|USA	High-income	High-income North America	1	2000	2009	18	99	0.67	Retrospective cohort	mean	years	3.9							No diabetes	No diabetes	Baseline	Hazard ratio (HR)	0.69	0		15578	5312	43500			0.588887841	0.808473137	95		SE from confidence Interval			61457	2,384	n.d.	n.d.	1	1	0
Association of Educational Attainment With Chronic Disease and Mortality: The Kidney Early Evaluation Program (KEEP)	102	2004	0.805304692	USA	United States|USA	High-income	High-income North America	1	2000	2009	18	99	0.67	Retrospective cohort	mean	years	3.9							Diabetes	Diabetes	Baseline	Hazard ratio (HR)	0.93	0		5154	3228	17957			0.75934182	1.13901273	95		SE from confidence Interval			61457	2,384	n.d.	n.d.	1	1	0
Association of Educational Attainment With Chronic Disease and Mortality: The Kidney Early Evaluation Program (KEEP)	102	2004	0.805304692	USA	United States|USA	High-income	High-income North America	1	2000	2009	18	99	0.67	Retrospective cohort	mean	years	3.9							No CVD	No CVD	Baseline	Hazard ratio (HR)	0.74	0		19326	7307	55416			0.647111228	0.846222375	95		SE from confidence Interval			61457	2,384	n.d.	n.d.	1	1	0
Association of Educational Attainment With Chronic Disease and Mortality: The Kidney Early Evaluation Program (KEEP)	102	2004	0.805304692	USA	United States|USA	High-income	High-income North America	1	2000	2009	18	99	0.67	Retrospective cohort	mean	years	3.9							CVD	CVD	Baseline	Hazard ratio (HR)	0.89	0		1406	1233	6041			0.657308562	1.205065697	95		SE from confidence Interval			61457	2,384	n.d.	n.d.	1	1	0
Association of Educational Attainment With Chronic Disease and Mortality: The Kidney Early Evaluation Program (KEEP)	102	2004	0.805304692	USA	United States|USA	High-income	High-income North America	1	2000	2009	18	99	0.67	Retrospective cohort	mean	years	3.9							No obesity	No obesity	Baseline	Hazard ratio (HR)	0.82	0				34018			0.691596092	0.972243782	95		SE from confidence Interval			61457	2,384	n.d.	n.d.	1	1	0
Association of Educational Attainment With Chronic Disease and Mortality: The Kidney Early Evaluation Program (KEEP)	102	2004	0.805304692	USA	United States|USA	High-income	High-income North America	1	2000	2009	18	99	0.67	Retrospective cohort	mean	years	3.9							Obesity	Obesity	Baseline	Hazard ratio (HR)	0.72	0				27439			0.597927455	0.86699481	95		SE from confidence Interval			61457	2,384	n.d.	n.d.	1	1	0
Association of Educational Attainment With Chronic Disease and Mortality: The Kidney Early Evaluation Program (KEEP)	102	2004	0.805304692	USA	United States|USA	High-income	High-income North America	1	2000	2009	18	99	0.67	Retrospective cohort	mean	years	3.9							Normal kidney function	Normal kidney function	Baseline	Hazard ratio (HR)	0.82	0		17943	6717	51397			0.703883962	0.955271091	95		SE from confidence Interval			61457	2,384	n.d.	n.d.	1	1	0
Association of Educational Attainment With Chronic Disease and Mortality: The Kidney Early Evaluation Program (KEEP)	102	2004	0.805304692	USA	United States|USA	High-income	High-income North America	1	2000	2009	18	99	0.67	Retrospective cohort	mean	years	3.9							Decreased kidney function	Decreased kidney function	Baseline	Hazard ratio (HR)	0.68	0		2789	1823	10060			0.538835955	0.85814615	95		SE from confidence Interval			61457	2,384	n.d.	n.d.	1	1	0
Association of Educational Attainment With Chronic Disease and Mortality: The Kidney Early Evaluation Program (KEEP)	102	2004	0.805304692	USA	United States|USA	High-income	High-income North America	1	2000	2009	18	99	0.67	Retrospective cohort	mean	years	3.9							No albuminuria	No albuminuria	Baseline	Hazard ratio (HR)	0.73	0		18859	7184	54431			0.632198545	0.842931393	95		SE from confidence Interval			61457	2,384	n.d.	n.d.	1	1	0
Association of Educational Attainment With Chronic Disease and Mortality: The Kidney Early Evaluation Program (KEEP)	102	2004	0.805304692	USA	United States|USA	High-income	High-income North America	1	2000	2009	18	99	0.67	Retrospective cohort	mean	years	3.9							Albuminuria	Albuminuria	Baseline	Hazard ratio (HR)	0.87	0		1873	1356	7026			0.669911499	1.129850736	95		SE from confidence Interval			61457	2,384	n.d.	n.d.	1	1	0
Association of Educational Attainment With Chronic Disease and Mortality: The Kidney Early Evaluation Program (KEEP)	102	2004	0.805304692	USA	United States|USA	High-income	High-income North America	0	2000	2009	18	99	0.67	Retrospective cohort	mean	years	3.9									Baseline	Hazard ratio (HR)	0.82	0				14062			0.621294944	1.082255709	95		SE from confidence Interval			61457	2,384	n.d.	n.d.	1	1	0
Association of Educational Attainment With Chronic Disease and Mortality: The Kidney Early Evaluation Program (KEEP)	102	2004	0.805304692	USA	United States|USA	High-income	High-income North America	0	2000	2009	18	99	0.67	Retrospective cohort	mean	years	3.9									Baseline	Hazard ratio (HR)	0.71	0				9543			0.530315695	0.950565869	95		SE from confidence Interval			61457	2,384	n.d.	n.d.	1	1	0
Association of Educational Attainment With Chronic Disease and Mortality: The Kidney Early Evaluation Program (KEEP)	102	2004	0.805304692	USA	United States|USA	High-income	High-income North America	0	2000	2009	18	99	0.67	Retrospective cohort	mean	years	3.9									Baseline	Hazard ratio (HR)	0.79	0				30533			0.658471915	0.947800484	95		SE from confidence Interval			61457	2,384	n.d.	n.d.	1	1	0
Association of Educational Attainment With Chronic Disease and Mortality: The Kidney Early Evaluation Program (KEEP)	102	2004	0.805304692	USA	United States|USA	High-income	High-income North America	0	2000	2009	18	99	0.67	Retrospective cohort	mean	years	3.9									Baseline	Hazard ratio (HR)	0.83	0				7307			0.550559715	1.25127208	95		SE from confidence Interval			61457	2,384	n.d.	n.d.	1	1	0
Association of Educational Attainment With Chronic Disease and Mortality: The Kidney Early Evaluation Program (KEEP)	102	2004	0.805304692	USA	United States|USA	High-income	High-income North America	1	2000	2009	18	99	0.67	Retrospective cohort	mean	years	3.9									Baseline	Hazard ratio (HR)	0.81	0		15969	8540	62457			0.716567907	0.915614548	95		SE from confidence Interval			61457	2,384	n.d.	n.d.	1	1	0
Association of Educational Attainment With Chronic Disease and Mortality: The Kidney Early Evaluation Program (KEEP)	102	2004	0.805304692	USA	United States|USA	High-income	High-income North America	1	2000	2009	18	99	0.67	Retrospective cohort	mean	years	3.9									Baseline	Hazard ratio (HR)	0.81	0		16216	8540	62457			0.711574341	0.922039992	95		SE from confidence Interval			61457	2,384	n.d.	n.d.	1	1	0
Association of Educational Attainment With Chronic Disease and Mortality: The Kidney Early Evaluation Program (KEEP)	102	2004	0.805304692	USA	United States|USA	High-income	High-income North America	1	2000	2009	18	99	0.67	Retrospective cohort	mean	years	3.9	M							Men	Baseline	Hazard ratio (HR)	0.8	0		4895	2879	20663			0.654878599	0.977280371	95		SE from confidence Interval			61457	2,384	n.d.	n.d.	1	0	0
Association of Educational Attainment With Chronic Disease and Mortality: The Kidney Early Evaluation Program (KEEP)	102	2004	0.805304692	USA	United States|USA	High-income	High-income North America	1	2000	2009	18	99	0.67	Retrospective cohort	mean	years	3.9	M							Men	Baseline	Hazard ratio (HR)	0.79	0		4752	2879	20663			0.641698776	0.972574708	95		SE from confidence Interval			61457	2,384	n.d.	n.d.	1	0	0
Association of Educational Attainment With Chronic Disease and Mortality: The Kidney Early Evaluation Program (KEEP)	102	2004	0.805304692	USA	United States|USA	High-income	High-income North America	1	2000	2009	18	99	0.67	Retrospective cohort	mean	years	3.9	F							Women	Baseline	Hazard ratio (HR)	0.82	0		11074	5661	41794			0.703883962	0.955271091	95		SE from confidence Interval			61457	2,384	n.d.	n.d.	1	0	0
Association of Educational Attainment With Chronic Disease and Mortality: The Kidney Early Evaluation Program (KEEP)	102	2004	0.805304692	USA	United States|USA	High-income	High-income North America	1	2000	2009	18	99	0.67	Retrospective cohort	mean	years	3.9	F							Women	Baseline	Hazard ratio (HR)	0.81	0		11464	5661	41794			0.690315717	0.950434683	95		SE from confidence Interval			61457	2,384	n.d.	n.d.	1	0	0
Association of Educational Attainment With Chronic Disease and Mortality: The Kidney Early Evaluation Program (KEEP)	102	2004	0.805304692	USA	United States|USA	High-income	High-income North America	1	2000	2009	18	99	0.67	Retrospective cohort	mean	years	3.9		age <50	18	50				Age <50	Baseline	Hazard ratio (HR)	1.12	0				23309			0.824919089	1.520633983	95		SE from confidence Interval			61457	2,384	n.d.	n.d.	0	1	0
Association of Educational Attainment With Chronic Disease and Mortality: The Kidney Early Evaluation Program (KEEP)	102	2004	0.805304692	USA	United States|USA	High-income	High-income North America	1	2000	2009	18	99	0.67	Retrospective cohort	mean	years	3.9		age <50	18	50				Age <50	Baseline	Hazard ratio (HR)	0.99	0				23309			0.727997253	1.346296289	95		SE from confidence Interval			61457	2,384	n.d.	n.d.	0	1	0
Association of Educational Attainment With Chronic Disease and Mortality: The Kidney Early Evaluation Program (KEEP)	102	2004	0.805304692	USA	United States|USA	High-income	High-income North America	1	2000	2009	18	99	0.67	Retrospective cohort	mean	years	3.9		age 50-65	50	65				Age 50-65	Baseline	Hazard ratio (HR)	0.91	0				23157			0.720043477	1.150069442	95		SE from confidence Interval			61457	2,384	n.d.	n.d.	0	1	0
Association of Educational Attainment With Chronic Disease and Mortality: The Kidney Early Evaluation Program (KEEP)	102	2004	0.805304692	USA	United States|USA	High-income	High-income North America	1	2000	2009	18	99	0.67	Retrospective cohort	mean	years	3.9		age 50-65	50	65				Age 50-65	Baseline	Hazard ratio (HR)	0.91	0				23157			0.716933123	1.155058921	95		SE from confidence Interval			61457	2,384	n.d.	n.d.	0	1	0
Association of Educational Attainment With Chronic Disease and Mortality: The Kidney Early Evaluation Program (KEEP)	102	2004	0.805304692	USA	United States|USA	High-income	High-income North America	1	2000	2009	18	99	0.67	Retrospective cohort	mean	years	3.9		age ?65	65	99				Age 65+	Baseline	Hazard ratio (HR)	0.71	0				14991			0.600059521	0.840083329	95		SE from confidence Interval			61457	2,384	n.d.	n.d.	0	1	0
Association of Educational Attainment With Chronic Disease and Mortality: The Kidney Early Evaluation Program (KEEP)	102	2004	0.805304692	USA	United States|USA	High-income	High-income North America	1	2000	2009	18	99	0.67	Retrospective cohort	mean	years	3.9		age ?65	65	99				Age 65+	Baseline	Hazard ratio (HR)	0.77	0				14991			0.647222326	0.916068523	95		SE from confidence Interval			61457	2,384	n.d.	n.d.	0	1	0
Association of Educational Attainment With Chronic Disease and Mortality: The Kidney Early Evaluation Program (KEEP)	102	2004	0.805304692	USA	United States|USA	High-income	High-income North America	1	2000	2009	18	99	0.67	Retrospective cohort	mean	years	3.9						White		Race: white	Baseline	Hazard ratio (HR)	0.82	0		8450	2741	28875			0.683054365	0.984401879	95		SE from confidence Interval			61457	2,384	n.d.	n.d.	1	1	0
Association of Educational Attainment With Chronic Disease and Mortality: The Kidney Early Evaluation Program (KEEP)	102	2004	0.805304692	USA	United States|USA	High-income	High-income North America	1	2000	2009	18	99	0.67	Retrospective cohort	mean	years	3.9						White		Race: white	Baseline	Hazard ratio (HR)	0.78	0		7674	2741	28875			0.643606858	0.945297572	95		SE from confidence Interval			61457	2,384	n.d.	n.d.	1	1	0
Association of Educational Attainment With Chronic Disease and Mortality: The Kidney Early Evaluation Program (KEEP)	102	2004	0.805304692	USA	United States|USA	High-income	High-income North America	1	2000	2009	18	99	0.67	Retrospective cohort	mean	years	3.9						Black		Race: Black	Baseline	Hazard ratio (HR)	0.7	0		4559	2506	19519			0.553398591	0.885437745	95		SE from confidence Interval			61457	2,384	n.d.	n.d.	1	1	0
Association of Educational Attainment With Chronic Disease and Mortality: The Kidney Early Evaluation Program (KEEP)	102	2004	0.805304692	USA	United States|USA	High-income	High-income North America	1	2000	2009	18	99	0.67	Retrospective cohort	mean	years	3.9						Black		Race: Black	Baseline	Hazard ratio (HR)	0.85	0		5649	2506	19519			0.684035644	1.056231509	95		SE from confidence Interval			61457	2,384	n.d.	n.d.	1	1	0
Association of Educational Attainment With Chronic Disease and Mortality: The Kidney Early Evaluation Program (KEEP)	102	2004	0.805304692	USA	United States|USA	High-income	High-income North America	1	2000	2009	18	99	0.67	Retrospective cohort	mean	years	3.9						Hispanic		Race: Hispanic	Baseline	Hazard ratio (HR)	1.11	0		1461	2119	6237			0.752939027	1.636387485	95		SE from confidence Interval			61457	2,384	n.d.	n.d.	1	1	0
Association of Educational Attainment With Chronic Disease and Mortality: The Kidney Early Evaluation Program (KEEP)	102	2004	0.805304692	USA	United States|USA	High-income	High-income North America	1	2000	2009	18	99	0.67	Retrospective cohort	mean	years	3.9						Hispanic		Race: Hispanic	Baseline	Hazard ratio (HR)	1.1	0		1311	2119	6237			0.741164728	1.632565549	95		SE from confidence Interval			61457	2,384	n.d.	n.d.	1	1	0
Association of Educational Attainment With Chronic Disease and Mortality: The Kidney Early Evaluation Program (KEEP)	102	2004	0.805304692	USA	United States|USA	High-income	High-income North America	1	2000	2009	18	99	0.67	Retrospective cohort	mean	years	3.9						Asian		Race: Asian	Baseline	Hazard ratio (HR)	0.8	0		584	451	3201			0.436199805	1.467217527	95		SE from confidence Interval			61457	2,384	n.d.	n.d.	1	1	0
Association of Educational Attainment With Chronic Disease and Mortality: The Kidney Early Evaluation Program (KEEP)	102	2004	0.805304692	USA	United States|USA	High-income	High-income North America	1	2000	2009	18	99	0.67	Retrospective cohort	mean	years	3.9						Asian		Race: Asian	Baseline	Hazard ratio (HR)	0.65	0		501	451	3201			0.321257073	1.315146142	95		SE from confidence Interval			61457	2,384	n.d.	n.d.	1	1	0
Association of Educational Attainment With Chronic Disease and Mortality: The Kidney Early Evaluation Program (KEEP)	102	2004	0.805304692	USA	United States|USA	High-income	High-income North America	1	2000	2009	18	99	0.67	Retrospective cohort	mean	years	3.9						Other		Race: Other	Baseline	Hazard ratio (HR)	0.93	0		915	759	3625			0.637974737	1.355696316	95		SE from confidence Interval			61457	2,384	n.d.	n.d.	1	1	0
Association of Educational Attainment With Chronic Disease and Mortality: The Kidney Early Evaluation Program (KEEP)	102	2004	0.805304692	USA	United States|USA	High-income	High-income North America	1	2000	2009	18	99	0.67	Retrospective cohort	mean	years	3.9						Other		Race: Other	Baseline	Hazard ratio (HR)	0.72	0		1081	759	3625			0.482237774	1.074988372	95		SE from confidence Interval			61457	2,384	n.d.	n.d.	1	1	0
Association of Educational Attainment With Chronic Disease and Mortality: The Kidney Early Evaluation Program (KEEP)	102	2004	0.805304692	USA	United States|USA	High-income	High-income North America	1	2000	2009	18	99	0.67	Retrospective cohort	mean	years	3.9							No hypertension	No hypertension	Baseline	Hazard ratio (HR)	0.98	0		4028	1956	18758			0.708085655	1.356333085	95		SE from confidence Interval			61457	2,384	n.d.	n.d.	1	1	0
Association of Educational Attainment With Chronic Disease and Mortality: The Kidney Early Evaluation Program (KEEP)	102	2004	0.805304692	USA	United States|USA	High-income	High-income North America	1	2000	2009	18	99	0.67	Retrospective cohort	mean	years	3.9							No hypertension	No hypertension	Baseline	Hazard ratio (HR)	0.9	0		5232	1956	18758			0.651610907	1.243073115	95		SE from confidence Interval			61457	2,384	n.d.	n.d.	1	1	0
Association of Educational Attainment With Chronic Disease and Mortality: The Kidney Early Evaluation Program (KEEP)	102	2004	0.805304692	USA	United States|USA	High-income	High-income North America	1	2000	2009	18	99	0.67	Retrospective cohort	mean	years	3.9							Hypertension	Hypertension	Baseline	Hazard ratio (HR)	0.81	0		11941	6584	42699			0.711574341	0.922039992	95		SE from confidence Interval			61457	2,384	n.d.	n.d.	1	1	0
Association of Educational Attainment With Chronic Disease and Mortality: The Kidney Early Evaluation Program (KEEP)	102	2004	0.805304692	USA	United States|USA	High-income	High-income North America	1	2000	2009	18	99	0.67	Retrospective cohort	mean	years	3.9							Hypertension	Hypertension	Baseline	Hazard ratio (HR)	0.82	0		10984	6584	42699			0.717655758	0.936939462	95		SE from confidence Interval			61457	2,384	n.d.	n.d.	1	1	0
Association of Educational Attainment With Chronic Disease and Mortality: The Kidney Early Evaluation Program (KEEP)	102	2004	0.805304692	USA	United States|USA	High-income	High-income North America	1	2000	2009	18	99	0.67	Retrospective cohort	mean	years	3.9							No diabetes	No diabetes	Baseline	Hazard ratio (HR)	0.76	0		10966	5312	43500			0.649494185	0.889307423	95		SE from confidence Interval			61457	2,384	n.d.	n.d.	1	1	0
Association of Educational Attainment With Chronic Disease and Mortality: The Kidney Early Evaluation Program (KEEP)	102	2004	0.805304692	USA	United States|USA	High-income	High-income North America	1	2000	2009	18	99	0.67	Retrospective cohort	mean	years	3.9							No diabetes	No diabetes	Baseline	Hazard ratio (HR)	0.75	0		11644	5312	43500			0.639602149	0.879452955	95		SE from confidence Interval			61457	2,384	n.d.	n.d.	1	1	0
Association of Educational Attainment With Chronic Disease and Mortality: The Kidney Early Evaluation Program (KEEP)	102	2004	0.805304692	USA	United States|USA	High-income	High-income North America	1	2000	2009	18	99	0.67	Retrospective cohort	mean	years	3.9							Diabetes	Diabetes	Baseline	Hazard ratio (HR)	0.91	0		5003	3228	17957			0.75140777	1.102064729	95		SE from confidence Interval			61457	2,384	n.d.	n.d.	1	1	0
Association of Educational Attainment With Chronic Disease and Mortality: The Kidney Early Evaluation Program (KEEP)	102	2004	0.805304692	USA	United States|USA	High-income	High-income North America	1	2000	2009	18	99	0.67	Retrospective cohort	mean	years	3.9							Diabetes	Diabetes	Baseline	Hazard ratio (HR)	0.94	0		4572	3228	17957			0.769173469	1.148765571	95		SE from confidence Interval			61457	2,384	n.d.	n.d.	1	1	0
Association of Educational Attainment With Chronic Disease and Mortality: The Kidney Early Evaluation Program (KEEP)	102	2004	0.805304692	USA	United States|USA	High-income	High-income North America	1	2000	2009	18	99	0.67	Retrospective cohort	mean	years	3.9							No CVD	No CVD	Baseline	Hazard ratio (HR)	0.79	0		14079	7307	55416			0.687908919	0.907242198	95		SE from confidence Interval			61457	2,384	n.d.	n.d.	1	1	0
Association of Educational Attainment With Chronic Disease and Mortality: The Kidney Early Evaluation Program (KEEP)	102	2004	0.805304692	USA	United States|USA	High-income	High-income North America	1	2000	2009	18	99	0.67	Retrospective cohort	mean	years	3.9							No CVD	No CVD	Baseline	Hazard ratio (HR)	0.79	0		14704	7307	55416			0.691720078	0.90224358	95		SE from confidence Interval			61457	2,384	n.d.	n.d.	1	1	0
Association of Educational Attainment With Chronic Disease and Mortality: The Kidney Early Evaluation Program (KEEP)	102	2004	0.805304692	USA	United States|USA	High-income	High-income North America	1	2000	2009	18	99	0.67	Retrospective cohort	mean	years	3.9							CVD	CVD	Baseline	Hazard ratio (HR)	0.91	0		1890	1233	6041			0.69502398	1.191469681	95		SE from confidence Interval			61457	2,384	n.d.	n.d.	1	1	0
Association of Educational Attainment With Chronic Disease and Mortality: The Kidney Early Evaluation Program (KEEP)	102	2004	0.805304692	USA	United States|USA	High-income	High-income North America	1	2000	2009	18	99	0.67	Retrospective cohort	mean	years	3.9							CVD	CVD	Baseline	Hazard ratio (HR)	0.92	0		1512	1233	6041			0.689064406	1.228332203	95		SE from confidence Interval			61457	2,384	n.d.	n.d.	1	1	0
Association of Educational Attainment With Chronic Disease and Mortality: The Kidney Early Evaluation Program (KEEP)	102	2004	0.805304692	USA	United States|USA	High-income	High-income North America	1	2000	2009	18	99	0.67	Retrospective cohort	mean	years	3.9							No obesity	No obesity	Baseline	Hazard ratio (HR)	0.92	0				34018			0.778254929	1.087561375	95		SE from confidence Interval			61457	2,384	n.d.	n.d.	1	1	0
Association of Educational Attainment With Chronic Disease and Mortality: The Kidney Early Evaluation Program (KEEP)	102	2004	0.805304692	USA	United States|USA	High-income	High-income North America	1	2000	2009	18	99	0.67	Retrospective cohort	mean	years	3.9							No obesity	No obesity	Baseline	Hazard ratio (HR)	0.89	0				34018			0.752187287	1.053062201	95		SE from confidence Interval			61457	2,384	n.d.	n.d.	1	1	0
Association of Educational Attainment With Chronic Disease and Mortality: The Kidney Early Evaluation Program (KEEP)	102	2004	0.805304692	USA	United States|USA	High-income	High-income North America	1	2000	2009	18	99	0.67	Retrospective cohort	mean	years	3.9							Obesity	Obesity	Baseline	Hazard ratio (HR)	0.7	0				27439			0.586657197	0.835240755	95		SE from confidence Interval			61457	2,384	n.d.	n.d.	1	1	0
Association of Educational Attainment With Chronic Disease and Mortality: The Kidney Early Evaluation Program (KEEP)	102	2004	0.805304692	USA	United States|USA	High-income	High-income North America	1	2000	2009	18	99	0.67	Retrospective cohort	mean	years	3.9							Obesity	Obesity	Baseline	Hazard ratio (HR)	0.73	0				27439			0.61126306	0.871801414	95		SE from confidence Interval			61457	2,384	n.d.	n.d.	1	1	0
Association of Educational Attainment With Chronic Disease and Mortality: The Kidney Early Evaluation Program (KEEP)	102	2004	0.805304692	USA	United States|USA	High-income	High-income North America	1	2000	2009	18	99	0.67	Retrospective cohort	mean	years	3.9							Normal kidney function	Normal kidney function	Baseline	Hazard ratio (HR)	0.84	0		12934	6717	51397			0.72	0.98	95		SE from confidence Interval			61457	2,384	n.d.	n.d.	1	1	0
Association of Educational Attainment With Chronic Disease and Mortality: The Kidney Early Evaluation Program (KEEP)	102	2004	0.805304692	USA	United States|USA	High-income	High-income North America	1	2000	2009	18	99	0.67	Retrospective cohort	mean	years	3.9							Normal kidney function	Normal kidney function	Baseline	Hazard ratio (HR)	0.88	0		13803	6717	51397			0.759607742	1.019473548	95		SE from confidence Interval			61457	2,384	n.d.	n.d.	1	1	0
Association of Educational Attainment With Chronic Disease and Mortality: The Kidney Early Evaluation Program (KEEP)	102	2004	0.805304692	USA	United States|USA	High-income	High-income North America	1	2000	2009	18	99	0.67	Retrospective cohort	mean	years	3.9							Decreased kidney function	Decreased kidney function	Baseline	Hazard ratio (HR)	0.79	0		3035	1823	10060			0.641698776	0.972574708	95		SE from confidence Interval			61457	2,384	n.d.	n.d.	1	1	0
Association of Educational Attainment With Chronic Disease and Mortality: The Kidney Early Evaluation Program (KEEP)	102	2004	0.805304692	USA	United States|USA	High-income	High-income North America	1	2000	2009	18	99	0.67	Retrospective cohort	mean	years	3.9							Decreased kidney function	Decreased kidney function	Baseline	Hazard ratio (HR)	0.68	0		2413	1823	10060			0.54199631	0.85314234	95		SE from confidence Interval			61457	2,384	n.d.	n.d.	1	1	0
Association of Educational Attainment With Chronic Disease and Mortality: The Kidney Early Evaluation Program (KEEP)	102	2004	0.805304692	USA	United States|USA	High-income	High-income North America	1	2000	2009	18	99	0.67	Retrospective cohort	mean	years	3.9							No albuminuria	No albuminuria	Baseline	Hazard ratio (HR)	0.79	0		13960	7184	54431			0.687908919	0.907242198	95		SE from confidence Interval			61457	2,384	n.d.	n.d.	1	1	0
Association of Educational Attainment With Chronic Disease and Mortality: The Kidney Early Evaluation Program (KEEP)	102	2004	0.805304692	USA	United States|USA	High-income	High-income North America	1	2000	2009	18	99	0.67	Retrospective cohort	mean	years	3.9							No albuminuria	No albuminuria	Baseline	Hazard ratio (HR)	0.79	0		14428	7184	54431			0.687908919	0.907242198	95		SE from confidence Interval			61457	2,384	n.d.	n.d.	1	1	0
Association of Educational Attainment With Chronic Disease and Mortality: The Kidney Early Evaluation Program (KEEP)	102	2004	0.805304692	USA	United States|USA	High-income	High-income North America	1	2000	2009	18	99	0.67	Retrospective cohort	mean	years	3.9							Albuminuria	Albuminuria	Baseline	Hazard ratio (HR)	0.83	0		2009	1356	7026			0.646908536	1.064910975	95		SE from confidence Interval			61457	2,384	n.d.	n.d.	1	1	0
Association of Educational Attainment With Chronic Disease and Mortality: The Kidney Early Evaluation Program (KEEP)	102	2004	0.805304692	USA	United States|USA	High-income	High-income North America	1	2000	2009	18	99	0.67	Retrospective cohort	mean	years	3.9							Albuminuria	Albuminuria	Baseline	Hazard ratio (HR)	0.81	0		1788	1356	7026			0.622423834	1.054104879	95		SE from confidence Interval			61457	2,384	n.d.	n.d.	1	1	0
Association of Educational Attainment With Chronic Disease and Mortality: The Kidney Early Evaluation Program (KEEP)	102	2004	0.805304692	USA	United States|USA	High-income	High-income North America	0	2000	2009	18	99	0.67	Retrospective cohort	mean	years	3.9									Baseline	Hazard ratio (HR)	0.93	0				14062			0.712392663	1.214077636	95		SE from confidence Interval			61457	2,384	n.d.	n.d.	1	1	0
Association of Educational Attainment With Chronic Disease and Mortality: The Kidney Early Evaluation Program (KEEP)	102	2004	0.805304692	USA	United States|USA	High-income	High-income North America	0	2000	2009	18	99	0.67	Retrospective cohort	mean	years	3.9									Baseline	Hazard ratio (HR)	0.97	0				14062			0.732534662	1.284444339	95		SE from confidence Interval			61457	2,384	n.d.	n.d.	1	1	0
Association of Educational Attainment With Chronic Disease and Mortality: The Kidney Early Evaluation Program (KEEP)	102	2004	0.805304692	USA	United States|USA	High-income	High-income North America	0	2000	2009	18	99	0.67	Retrospective cohort	mean	years	3.9									Baseline	Hazard ratio (HR)	0.76	0				9543			0.570939819	1.011665294	95		SE from confidence Interval			61457	2,384	n.d.	n.d.	1	1	0
Association of Educational Attainment With Chronic Disease and Mortality: The Kidney Early Evaluation Program (KEEP)	102	2004	0.805304692	USA	United States|USA	High-income	High-income North America	0	2000	2009	18	99	0.67	Retrospective cohort	mean	years	3.9									Baseline	Hazard ratio (HR)	0.83	0				9543			0.628133599	1.096741205	95		SE from confidence Interval			61457	2,384	n.d.	n.d.	1	1	0
Association of Educational Attainment With Chronic Disease and Mortality: The Kidney Early Evaluation Program (KEEP)	102	2004	0.805304692	USA	United States|USA	High-income	High-income North America	0	2000	2009	18	99	0.67	Retrospective cohort	mean	years	3.9									Baseline	Hazard ratio (HR)	0.78	0				30533			0.657090361	0.925900054	95		SE from confidence Interval			61457	2,384	n.d.	n.d.	1	1	0
Association of Educational Attainment With Chronic Disease and Mortality: The Kidney Early Evaluation Program (KEEP)	102	2004	0.805304692	USA	United States|USA	High-income	High-income North America	0	2000	2009	18	99	0.67	Retrospective cohort	mean	years	3.9									Baseline	Hazard ratio (HR)	0.77	0				30533			0.642224395	0.923197568	95		SE from confidence Interval			61457	2,384	n.d.	n.d.	1	1	0
Association of Educational Attainment With Chronic Disease and Mortality: The Kidney Early Evaluation Program (KEEP)	102	2004	0.805304692	USA	United States|USA	High-income	High-income North America	0	2000	2009	18	99	0.67	Retrospective cohort	mean	years	3.9									Baseline	Hazard ratio (HR)	1.03	0				7307			0.689447831	1.538767623	95		SE from confidence Interval			61457	2,384	n.d.	n.d.	1	1	0
Association of Educational Attainment With Chronic Disease and Mortality: The Kidney Early Evaluation Program (KEEP)	102	2004	0.805304692	USA	United States|USA	High-income	High-income North America	0	2000	2009	18	99	0.67	Retrospective cohort	mean	years	3.9									Baseline	Hazard ratio (HR)	0.82	0				7307			0.546115313	1.231241797	95		SE from confidence Interval			61457	2,384	n.d.	n.d.	1	1	0
Association of providing/receiving support on the mortality of older adults with different living arrangements in Taiwan: a longitudinal study on ageing	8	2002	0.769008984	TWN	Taiwan|TWN	Southeast Asia, East Asia, and Oceania	East Asia	0	1996	2007	67	99	0.56	Retrospective cohort	max	years	8							Respondents living only with spouse	Respondents living only with spouse	Baseline	Hazard ratio (HR)	0.93	0		381	1047	2668			0.588238564	1.470321828			SE from p-value			2668	n.d.	n.d.	n.d.	1	1	0
Association of providing/receiving support on the mortality of older adults with different living arrangements in Taiwan: a longitudinal study on ageing	8	2002	0.769008984	TWN	Taiwan|TWN	Southeast Asia, East Asia, and Oceania	East Asia	0	1996	2007	67	99	0.56	Retrospective cohort	max	years	8							Respondents living only with spouse	Respondents living only with spouse	Baseline	Hazard ratio (HR)	0.75	0		140	1047	2668			0.392789249	1.432065672			SE from p-value			2668	n.d.	n.d.	n.d.	1	1	0
Association of providing/receiving support on the mortality of older adults with different living arrangements in Taiwan: a longitudinal study on ageing	8	2002	0.769008984	TWN	Taiwan|TWN	Southeast Asia, East Asia, and Oceania	East Asia	0	1996	2007	67	99	0.56	Retrospective cohort	max	years	8							Respondents living with family	Respondents living with family	Baseline	Hazard ratio (HR)	0.72	0		140	1047	2668			0.467529857	1.108806191			SE from p-value			2668	n.d.	n.d.	n.d.	1	1	0
Association of providing/receiving support on the mortality of older adults with different living arrangements in Taiwan: a longitudinal study on ageing	8	2002	0.769008984	TWN	Taiwan|TWN	Southeast Asia, East Asia, and Oceania	East Asia	0	1996	2007	67	99	0.56	Retrospective cohort	max	years	8							Respondents living alone	Respondents living alone	Baseline	Hazard ratio (HR)	0.77	0		381	1047	2668			0.43317011	1.368746334			SE from p-value			2668	n.d.	n.d.	n.d.	1	1	0
Association of providing/receiving support on the mortality of older adults with different living arrangements in Taiwan: a longitudinal study on ageing	8	2002	0.769008984	TWN	Taiwan|TWN	Southeast Asia, East Asia, and Oceania	East Asia	0	1996	2007	67	99	0.56	Retrospective cohort	max	years	8							Respondents living with family	Respondents living with family	Baseline	Hazard ratio (HR)	0.76	0		381	1047	2668			0.577961024	0.999375349			SE from p-value			2668	n.d.	n.d.	n.d.	1	1	0
Association of providing/receiving support on the mortality of older adults with different living arrangements in Taiwan: a longitudinal study on ageing	8	2002	0.769008984	TWN	Taiwan|TWN	Southeast Asia, East Asia, and Oceania	East Asia	0	1996	2007	67	99	0.56	Retrospective cohort	max	years	8							Respondents living only with spouse	Respondents living only with spouse	Baseline	Hazard ratio (HR)	1.06	0		1100	1047	2668			0.770873423	1.457567438			SE from p-value			2668	n.d.	n.d.	n.d.	1	1	0
Association of providing/receiving support on the mortality of older adults with different living arrangements in Taiwan: a longitudinal study on ageing	8	2002	0.769008984	TWN	Taiwan|TWN	Southeast Asia, East Asia, and Oceania	East Asia	0	1996	2007	67	99	0.56	Retrospective cohort	max	years	8							Respondents living with family	Respondents living with family	Baseline	Hazard ratio (HR)	0.96	0		1100	1047	2668			0.817469248	1.127381859			SE from p-value			2668	n.d.	n.d.	n.d.	1	1	0
Association of providing/receiving support on the mortality of older adults with different living arrangements in Taiwan: a longitudinal study on ageing	8	2002	0.769008984	TWN	Taiwan|TWN	Southeast Asia, East Asia, and Oceania	East Asia	0	1996	2007	67	99	0.56	Retrospective cohort	max	years	8							Respondents living alone	Respondents living alone	Baseline	Hazard ratio (HR)	1.07	0		1100	1047	2668			0.733422495	1.561037475			SE from p-value			2668	n.d.	n.d.	n.d.	1	1	0
Association of providing/receiving support on the mortality of older adults with different living arrangements in Taiwan: a longitudinal study on ageing	8	2002	0.769008984	TWN	Taiwan|TWN	Southeast Asia, East Asia, and Oceania	East Asia	0	1996	2007	67	99	0.56	Retrospective cohort	max	years	8							Respondents living only with spouse	Respondents living only with spouse	Baseline	Hazard ratio (HR)	1.11	0		381	1047	2668			0.68644307	1.794904856			SE from p-value			2668	n.d.	n.d.	n.d.	1	1	0
Association of providing/receiving support on the mortality of older adults with different living arrangements in Taiwan: a longitudinal study on ageing	8	2002	0.769008984	TWN	Taiwan|TWN	Southeast Asia, East Asia, and Oceania	East Asia	0	1996	2007	67	99	0.56	Retrospective cohort	max	years	8							Respondents living alone	Respondents living alone	Baseline	Hazard ratio (HR)	1.86	0		140	1047	2668			0.885782794	3.905697903			SE from p-value			2668	n.d.	n.d.	n.d.	1	1	0
Association of providing/receiving support on the mortality of older adults with different living arrangements in Taiwan: a longitudinal study on ageing	8	2002	0.769008984	TWN	Taiwan|TWN	Southeast Asia, East Asia, and Oceania	East Asia	0	1996	2007	67	99	0.56	Retrospective cohort	max	years	8							Respondents living only with spouse	Respondents living only with spouse	Baseline	Hazard ratio (HR)	0.92	0		140	1047	2668			0.451643734	1.874043491			SE from p-value			2668	n.d.	n.d.	n.d.	1	1	0
Association of providing/receiving support on the mortality of older adults with different living arrangements in Taiwan: a longitudinal study on ageing	8	2002	0.769008984	TWN	Taiwan|TWN	Southeast Asia, East Asia, and Oceania	East Asia	0	1996	2007	67	99	0.56	Retrospective cohort	max	years	8							Respondents living with family	Respondents living with family	Baseline	Hazard ratio (HR)	0.82	0		381	1047	2668			0.623589526	1.078273403			SE from p-value			2668	n.d.	n.d.	n.d.	1	1	0
Association of providing/receiving support on the mortality of older adults with different living arrangements in Taiwan: a longitudinal study on ageing	8	2002	0.769008984	TWN	Taiwan|TWN	Southeast Asia, East Asia, and Oceania	East Asia	0	1996	2007	67	99	0.56	Retrospective cohort	max	years	8							Respondents living with family	Respondents living with family	Baseline	Hazard ratio (HR)	0.75	0		140	1047	2668			0.493061152	1.140832122			SE from p-value			2668	n.d.	n.d.	n.d.	1	1	0
Association of providing/receiving support on the mortality of older adults with different living arrangements in Taiwan: a longitudinal study on ageing	8	2002	0.769008984	TWN	Taiwan|TWN	Southeast Asia, East Asia, and Oceania	East Asia	0	1996	2007	67	99	0.56	Retrospective cohort	max	years	8							Respondents living alone	Respondents living alone	Baseline	Hazard ratio (HR)	0.63	0		381	1047	2668			0.336407701	1.179818414			SE from p-value			2668	n.d.	n.d.	n.d.	1	1	0
Association of providing/receiving support on the mortality of older adults with different living arrangements in Taiwan: a longitudinal study on ageing	8	2002	0.769008984	TWN	Taiwan|TWN	Southeast Asia, East Asia, and Oceania	East Asia	0	1996	2007	67	99	0.56	Retrospective cohort	max	years	8							Respondents living alone	Respondents living alone	Baseline	Hazard ratio (HR)	1.84	0		140	1047	2668			0.866693027	3.906342724			SE from p-value			2668	n.d.	n.d.	n.d.	1	1	0
Association of providing/receiving support on the mortality of older adults with different living arrangements in Taiwan: a longitudinal study on ageing	8	2002	0.769008984	TWN	Taiwan|TWN	Southeast Asia, East Asia, and Oceania	East Asia	0	1996	2007	67	99	0.56	Retrospective cohort	max	years	8							Respondents living only with spouse	Respondents living only with spouse	Baseline	Hazard ratio (HR)	1.09	0		1100	1047	2668			0.764162892	1.554773221			SE from p-value			2668	n.d.	n.d.	n.d.	1	1	0
Association of providing/receiving support on the mortality of older adults with different living arrangements in Taiwan: a longitudinal study on ageing	8	2002	0.769008984	TWN	Taiwan|TWN	Southeast Asia, East Asia, and Oceania	East Asia	0	1996	2007	67	99	0.56	Retrospective cohort	max	years	8							Respondents living with family	Respondents living with family	Baseline	Hazard ratio (HR)	1	0		1100	1047	2668			0.980590831	1.019793341			SE from p-value			2668	n.d.	n.d.	n.d.	1	1	0
Association of providing/receiving support on the mortality of older adults with different living arrangements in Taiwan: a longitudinal study on ageing	8	2002	0.769008984	TWN	Taiwan|TWN	Southeast Asia, East Asia, and Oceania	East Asia	0	1996	2007	67	99	0.56	Retrospective cohort	max	years	8							Respondents living alone	Respondents living alone	Baseline	Hazard ratio (HR)	1	0		1100	1047	2668			0.980590831	1.019793341			SE from p-value			2668	n.d.	n.d.	n.d.	1	1	0
Associations of Cognitive Function and Education Level With All-Cause Mortality in Adults on Hemodialysis: Findings From the COGNITIVE-HD Study	86	2015	0.789902119	ITA	Italy|ITA	High-income	Western Europe	0	2013	2017	18	99	0.62	Prospective cohort	median	years	3.3									Baseline	Hazard ratio (HR)	0.51	0		163	338	676			0.343383168	0.75746287	95		SE from confidence Interval			676	206	13	6.6	0	0	0
Associations of Cognitive Function and Education Level With All-Cause Mortality in Adults on Hemodialysis: Findings From the COGNITIVE-HD Study	86	2015	0.789902119	ITA	Italy|ITA	High-income	Western Europe	0	2013	2017	18	99	0.62	Prospective cohort	median	years	3.3									Baseline	Hazard ratio (HR)	0.79	0		163	338	676			0.525018254	1.188720574	95		SE from confidence Interval			676	206	13	6.6	1	1	0
Associations of Cognitive Function and Education Level With All-Cause Mortality in Adults on Hemodialysis: Findings From the COGNITIVE-HD Study	86	2015	0.789902119	ITA	Italy|ITA	High-income	Western Europe	0	2013	2017	18	99	0.62	Prospective cohort	median	years	3.3									Baseline	Hazard ratio (HR)	0.94	0		163	338	676			0.613938335	1.439232491	95		SE from confidence Interval			676	206	13	6.6	1	1	0
Associations of Cognitive Function and Education Level With All-Cause Mortality in Adults on Hemodialysis: Findings From the COGNITIVE-HD Study	86	2015	0.789902119	ITA	Italy|ITA	High-income	Western Europe	0	2013	2017	18	99	0.62	Prospective cohort	median	years	3.3									Baseline	Hazard ratio (HR)	0.94	0		163	338	676			0.609689576	1.449262107	95		SE from confidence Interval			676	206	13	6.6	1	1	0
Associations of Cognitive Function and Education Level With All-Cause Mortality in Adults on Hemodialysis: Findings From the COGNITIVE-HD Study	86	2015	0.789902119	ITA	Italy|ITA	High-income	Western Europe	0	2013	2017	18	99	0.62	Prospective cohort	median	years	3.3									Baseline	Hazard ratio (HR)	1.09	0		163	338	676			0.670621181	1.77164103	95		SE from confidence Interval			676	206	13	6.6	1	1	0
Associations of Cognitive Function and Education Level With All-Cause Mortality in Adults on Hemodialysis: Findings From the COGNITIVE-HD Study	86	2015	0.789902119	ITA	Italy|ITA	High-income	Western Europe	0	2013	2017	18	99	0.62	Prospective cohort	median	years	3.3									Baseline	Hazard ratio (HR)	1.03	0		163	338	676			0.628874735	1.686981431	95		SE from confidence Interval			676	206	13	6.6	1	1	0
Associations of Cognitive Function and Education Level With All-Cause Mortality in Adults on Hemodialysis: Findings From the COGNITIVE-HD Study	86	2015	0.789902119	ITA	Italy|ITA	High-income	Western Europe	0	2013	2017	18	99	0.62	Prospective cohort	median	years	3.3									Baseline	Hazard ratio (HR)	1.39	0		163	338	676			0.800850171	2.412561139	95		SE from confidence Interval			676	206	13	6.6	1	1	0
Associations of Cognitive Function and Education Level With All-Cause Mortality in Adults on Hemodialysis: Findings From the COGNITIVE-HD Study	86	2015	0.789902119	ITA	Italy|ITA	High-income	Western Europe	0	2013	2017	18	99	0.62	Prospective cohort	median	years	3.3									Baseline	Hazard ratio (HR)	1.44	0		163	338	676			0.818186972	2.534384035	95		SE from confidence Interval			676	206	13	6.6	1	1	0
Associations of Cognitive Function and Education Level With All-Cause Mortality in Adults on Hemodialysis: Findings From the COGNITIVE-HD Study	86	2015	0.789902119	ITA	Italy|ITA	High-income	Western Europe	0	2013	2017	18	99	0.62	Prospective cohort	median	years	3.3									Baseline	Hazard ratio (HR)	0.88	0		163	338	676			0.573941596	1.349266207	95		SE from confidence Interval			676	206	13	6.6	1	1	0
Associations of Cognitive Function and Education Level With All-Cause Mortality in Adults on Hemodialysis: Findings From the COGNITIVE-HD Study	86	2015	0.789902119	ITA	Italy|ITA	High-income	Western Europe	0	2013	2017	18	99	0.62	Prospective cohort	median	years	3.3									Baseline	Hazard ratio (HR)	0.93	0		163	338	676			0.600312419	1.440749805	95		SE from confidence Interval			676	206	13	6.6	1	1	0
Associations of Cognitive Function and Education Level With All-Cause Mortality in Adults on Hemodialysis: Findings From the COGNITIVE-HD Study	86	2015	0.789902119	ITA	Italy|ITA	High-income	Western Europe	0	2013	2017	18	99	0.62	Prospective cohort	median	years	3.3									Baseline	Hazard ratio (HR)	0.93	0		163	338	676			0.61669331	1.402479946	95		SE from confidence Interval			676	206	13	6.6	1	1	0
Associations of Cognitive Function and Education Level With All-Cause Mortality in Adults on Hemodialysis: Findings From the COGNITIVE-HD Study	86	2015	0.789902119	ITA	Italy|ITA	High-income	Western Europe	0	2013	2017	18	99	0.62	Prospective cohort	median	years	3.3									Baseline	Hazard ratio (HR)	0.84	0		163	338	676			0.525456323	1.342832827	95		SE from confidence Interval			676	206	13	6.6	1	1	0
Associations of Cognitive Function and Education Level With All-Cause Mortality in Adults on Hemodialysis: Findings From the COGNITIVE-HD Study	86	2015	0.789902119	ITA	Italy|ITA	High-income	Western Europe	0	2013	2017	18	99	0.62	Prospective cohort	median	years	3.3									Baseline	Hazard ratio (HR)	0.96	0		163	338	676			0.621349882	1.483222299	95		SE from confidence Interval			676	206	13	6.6	1	1	0
Associations of Cognitive Function and Education Level With All-Cause Mortality in Adults on Hemodialysis: Findings From the COGNITIVE-HD Study	86	2015	0.789902119	ITA	Italy|ITA	High-income	Western Europe	0	2013	2017	18	99	0.62	Prospective cohort	median	years	3.3									Baseline	Hazard ratio (HR)	1.04	0		163	338	676			0.633109971	1.708391985	95		SE from confidence Interval			676	206	13	6.6	1	1	0
Associations of Cognitive Function and Education Level With All-Cause Mortality in Adults on Hemodialysis: Findings From the COGNITIVE-HD Study	86	2015	0.789902119	ITA	Italy|ITA	High-income	Western Europe	0	2013	2017	18	99	0.62	Prospective cohort	median	years	3.3									Baseline	Hazard ratio (HR)	1.02	0		163	338	676			0.641110148	1.622810063	95		SE from confidence Interval			676	206	13	6.6	1	1	0
Associations of Cognitive Function and Education Level With All-Cause Mortality in Adults on Hemodialysis: Findings From the COGNITIVE-HD Study	86	2015	0.789902119	ITA	Italy|ITA	High-income	Western Europe	0	2013	2017	18	99	0.62	Prospective cohort	median	years	3.3									Baseline	Hazard ratio (HR)	0.9	0		163	338	676			0.54180905	1.494991639	95		SE from confidence Interval			676	206	13	6.6	1	1	0
Associations of Cognitive Function and Education Level With All-Cause Mortality in Adults on Hemodialysis: Findings From the COGNITIVE-HD Study	86	2015	0.789902119	ITA	Italy|ITA	High-income	Western Europe	0	2013	2017	18	99	0.62	Prospective cohort	median	years	3.3									Baseline	Hazard ratio (HR)	1.45	0		163	338	676			0.82225181	2.55700258	95		SE from confidence Interval			676	206	13	6.6	1	1	0
Associations of Cognitive Function and Education Level With All-Cause Mortality in Adults on Hemodialysis: Findings From the COGNITIVE-HD Study	86	2015	0.789902119	ITA	Italy|ITA	High-income	Western Europe	0	2013	2017	18	99	0.62	Prospective cohort	median	years	3.3									Baseline	Hazard ratio (HR)	1.4	0		163	338	676			0.808290377	2.424871131	95		SE from confidence Interval			676	206	13	6.6	1	1	0
Associations of Cognitive Function and Education Level With All-Cause Mortality in Adults on Hemodialysis: Findings From the COGNITIVE-HD Study	86	2015	0.789902119	ITA	Italy|ITA	High-income	Western Europe	0	2013	2017	18	99	0.62	Prospective cohort	median	years	3.3									Baseline	Hazard ratio (HR)	1.27	0		163	338	676			0.733234842	2.199704526	95		SE from confidence Interval			676	206	13	6.6	1	1	0
Associations of Cognitive Function and Education Level With All-Cause Mortality in Adults on Hemodialysis: Findings From the COGNITIVE-HD Study	86	2015	0.789902119	ITA	Italy|ITA	High-income	Western Europe	0	2013	2017	18	99	0.62	Prospective cohort	median	years	3.3									Baseline	Hazard ratio (HR)	0.88	0		175	338	676			0.637371652	1.214989712	95		SE from confidence Interval			676	206	13	11.3	0	0	0
Associations of Cognitive Function and Education Level With All-Cause Mortality in Adults on Hemodialysis: Findings From the COGNITIVE-HD Study	86	2015	0.789902119	ITA	Italy|ITA	High-income	Western Europe	0	2013	2017	18	99	0.62	Prospective cohort	median	years	3.3									Baseline	Hazard ratio (HR)	1.13	0		175	338	676			0.801539399	1.593059556	95		SE from confidence Interval			676	206	13	11.3	1	1	0
Associations of Cognitive Function and Education Level With All-Cause Mortality in Adults on Hemodialysis: Findings From the COGNITIVE-HD Study	86	2015	0.789902119	ITA	Italy|ITA	High-income	Western Europe	0	2013	2017	18	99	0.62	Prospective cohort	median	years	3.3									Baseline	Hazard ratio (HR)	1.28	0		175	338	676			0.900109883	1.820222209	95		SE from confidence Interval			676	206	13	11.3	1	1	0
Associations of Cognitive Function and Education Level With All-Cause Mortality in Adults on Hemodialysis: Findings From the COGNITIVE-HD Study	86	2015	0.789902119	ITA	Italy|ITA	High-income	Western Europe	0	2013	2017	18	99	0.62	Prospective cohort	median	years	3.3									Baseline	Hazard ratio (HR)	1.49	0		175	338	676			1.019196932	2.178283638	95		SE from confidence Interval			676	206	13	11.3	1	1	0
Associations of Cognitive Function and Education Level With All-Cause Mortality in Adults on Hemodialysis: Findings From the COGNITIVE-HD Study	86	2015	0.789902119	ITA	Italy|ITA	High-income	Western Europe	0	2013	2017	18	99	0.62	Prospective cohort	median	years	3.3									Baseline	Hazard ratio (HR)	1.61	0		175	338	676			1.040501887	2.491201633	95		SE from confidence Interval			676	206	13	11.3	1	1	0
Associations of Cognitive Function and Education Level With All-Cause Mortality in Adults on Hemodialysis: Findings From the COGNITIVE-HD Study	86	2015	0.789902119	ITA	Italy|ITA	High-income	Western Europe	0	2013	2017	18	99	0.62	Prospective cohort	median	years	3.3									Baseline	Hazard ratio (HR)	1.54	0		175	338	676			0.987028736	2.402766924	95		SE from confidence Interval			676	206	13	11.3	1	1	0
Associations of Cognitive Function and Education Level With All-Cause Mortality in Adults on Hemodialysis: Findings From the COGNITIVE-HD Study	86	2015	0.789902119	ITA	Italy|ITA	High-income	Western Europe	0	2013	2017	18	99	0.62	Prospective cohort	median	years	3.3									Baseline	Hazard ratio (HR)	1.98	0		175	338	676			1.161660533	3.374824133	95		SE from confidence Interval			676	206	13	11.3	1	1	0
Associations of Cognitive Function and Education Level With All-Cause Mortality in Adults on Hemodialysis: Findings From the COGNITIVE-HD Study	86	2015	0.789902119	ITA	Italy|ITA	High-income	Western Europe	0	2013	2017	18	99	0.62	Prospective cohort	median	years	3.3									Baseline	Hazard ratio (HR)	2.24	0		175	338	676			1.232927551	4.069663297	95		SE from confidence Interval			676	206	13	11.3	1	1	0
Associations of Cognitive Function and Education Level With All-Cause Mortality in Adults on Hemodialysis: Findings From the COGNITIVE-HD Study	86	2015	0.789902119	ITA	Italy|ITA	High-income	Western Europe	0	2013	2017	18	99	0.62	Prospective cohort	median	years	3.3									Baseline	Hazard ratio (HR)	1.42	0		175	338	676			0.986799705	2.043373127	95		SE from confidence Interval			676	206	13	11.3	1	1	0
Associations of Cognitive Function and Education Level With All-Cause Mortality in Adults on Hemodialysis: Findings From the COGNITIVE-HD Study	86	2015	0.789902119	ITA	Italy|ITA	High-income	Western Europe	0	2013	2017	18	99	0.62	Prospective cohort	median	years	3.3									Baseline	Hazard ratio (HR)	1.52	0		175	338	676			1.030714038	2.24155286	95		SE from confidence Interval			676	206	13	11.3	1	1	0
Associations of Cognitive Function and Education Level With All-Cause Mortality in Adults on Hemodialysis: Findings From the COGNITIVE-HD Study	86	2015	0.789902119	ITA	Italy|ITA	High-income	Western Europe	0	2013	2017	18	99	0.62	Prospective cohort	median	years	3.3									Baseline	Hazard ratio (HR)	1.46	0		175	338	676			0.998035453	2.13579587	95		SE from confidence Interval			676	206	13	11.3	1	1	0
Associations of Cognitive Function and Education Level With All-Cause Mortality in Adults on Hemodialysis: Findings From the COGNITIVE-HD Study	86	2015	0.789902119	ITA	Italy|ITA	High-income	Western Europe	0	2013	2017	18	99	0.62	Prospective cohort	median	years	3.3									Baseline	Hazard ratio (HR)	1.59	0		175	338	676			1.092205561	2.31467417	95		SE from confidence Interval			676	206	13	11.3	1	1	0
Associations of Cognitive Function and Education Level With All-Cause Mortality in Adults on Hemodialysis: Findings From the COGNITIVE-HD Study	86	2015	0.789902119	ITA	Italy|ITA	High-income	Western Europe	0	2013	2017	18	99	0.62	Prospective cohort	median	years	3.3									Baseline	Hazard ratio (HR)	1.67	0		175	338	676			1.112776527	2.50625344	95		SE from confidence Interval			676	206	13	11.3	1	1	0
Associations of Cognitive Function and Education Level With All-Cause Mortality in Adults on Hemodialysis: Findings From the COGNITIVE-HD Study	86	2015	0.789902119	ITA	Italy|ITA	High-income	Western Europe	0	2013	2017	18	99	0.62	Prospective cohort	median	years	3.3									Baseline	Hazard ratio (HR)	1.56	0		175	338	676			0.991651683	2.454087499	95		SE from confidence Interval			676	206	13	11.3	1	1	0
[truncated: 9,361 more rows]
[truncated: 42 more columns]
