# Supplementary material for: Effects of education on adult mortality: a global systematic review and meta-analysis
Source: Lancet Public Health. 2024 Jan 23;9(3):e155–65. doi: 10.1016/S2468-2667(23)00306-7 (PMC10901745; doi:10.1016/S2468-2667(23)00306-7)
Supplement: Supplementary appendix 3 [file mmc3.csv]

study_num	field_citation_value	authors	pub year	dose_response
1	A Comparison of Educational Differences on Physical Health, Mortality, and Healthy Life Expectancy in Japan and the United States	Chiu CT, Hayward M, Saito Y	2016	0
2	A Further Analysis of Race Differences in the National Longitudinal Mortality Study	Ng-Mak DS, Dohrenwend BP, Abraido-Lanza AF, Turner JB	1999	1
3	A MODEL OF RACIAL RESIDENTIAL HISTORY AND ITS ASSOCIATION WITH SELF-RATED HEALTH AND MORTALITY AMONG BLACK AND WHITE ADULTS IN THE UNITED STATES	Ruel E, Robert SA	2009	1
4	A Prospective Population-Based Study of Differences in Elder Self-Neglect and Mortality Between Black and White Older Adults	Dong X, Simon MA, Fulmer T, Mendes de Leon CF, Hebert LE, Beck T, et al	2011	1
5	A broader perspective on education and mortality: Are we influenced by other people's education?	Kravdal	2008	0
6	A cancer survival model that takes sociodemographic variations in “normal” mortality into account: comparison with other models	Kravdal O	2002	0
7	A case–control analysis of socio-economic and marital status differentials in alcohol- and non-alcohol-related mortality among working-age Russian males	Pridemore WA, Tomkins S, Eckhardt K, Kiryanov N, Saburova L	2010	0
8	A comparison of the relationships of education and income with mortality: the national longitudinal mortality studyp	Backlund E, Sorlie PD, Johnson NJ	1999	0
9	A comprehensive analysis of the mortality experience of hispanic subgroups in the United States: Variation by age, country of origin, and nativity	Fenelon A, Chinn JJ, Anderson RN	2017	0
10	A fixed-effects multilevel analysis of how community family structure affects individual mortality in Norway.	Kravdal O	2007	0
11	A life course approach to mortality in Mexico	Saenz JL, Wong R	2015	0
12	A matter of perception: Exploring the role of income satisfaction in the incomeemortality relationship in German survey data 1995e2010	Miething A	2013	0
13	A multilevel analysis of mortality following acute myocardial infarction in Norway: do municipal health services make a difference?	Ambugo EA, Hagen TP	2015	0
14	A nationwide cohort study of educational background and major causes of death among the elderly population in Japan	Fujino Y, Tamakoshi A, Iso H, Inaba Y, Kubo T, Ide R, et al	2005	0
15	Absolute Income, Relative Income, Income Inequality, and Mortality	Gerdtham UG, Johannesson M	2004	0
16	Access to healthcare services makes a difference in healthy longevity among older Chinese adults	Gu D, Zhang Z, Zeng Y	2009	0
17	Active Social Participation and Mortality Risk Among Older People in Japan: Results From a Nationally Representative Sample	Minagawa Y, Saito Y	2015	0
18	Adult Children's education and changes to parents' physical health in Mexico	Yahirun JJ, Sheehan CM, Hayward MD	2017	0
19	Adult Children’s Education and Later?Life Health of Parents in China: The Intergenerational Effects of Human Capital Investment	Jiang N	2019	0
20	Adult Mortality Differentials among Hispanic Subgroups and Non-Hispanic Whites	Hummer RA, Rogers RG, Amir SH, Forbes D, Frisbie WP	2000	0
21	Adult mortality among second-generation immigrants in France: Results from a nationally representative record linkage study	Guillot M, Khlat M, Wallace M	2019	0
22	Adult mortality among the descendants of immigrants in England and Wales: does a migrant mortality advantage persist beyond the first generation?	Wallace M	2016	0
23	Adult mortality in Matlab, Bangladesh Levels, Trends, socio-demographic differentials & causes of death	Razzaque A, Gordon C	2009	0
24	Adult mortality in Russia	Denisova I	2010	0
25	Age-specific modifiable risk factor profiles for cardiovascular disease and all-cause mortality: a nationwide, population-based, prospective cohort study	Wang, T. and Zhao, Z. and Yu, X. and Zeng, T. and Xu, M. and Xu, Y. and Hu, R. and Chen, G. and Su, Q. and Mu, Y. and Chen, L. and Tang, X. and Yan, L. and Qin, G. and Wan, Q. and Gao, Z. and Wang, G. and Shen, F. and Luo, Z. and Qin, Y. and Chen, L. and Huo, Y. and Li, Q. and Ye, Z. and Zhang, Y. and Liu, C. and Wang, Y. and Wu, S. and Yang, T. and Deng, H. and Zhao, J. and Xu, Y. and Li, M. and…	2021	0
26	Ageing of a rural Ethiopian population: who are the survivors?	Fantahun M, Berhane Y, Hogberg U, Wall S, Byass P	2009	0
27	Air Pollution, Social Deprivation, and Mortality: A Multilevel Cohort Study	Naess O, Piro FN, Nafstad P, Smith GD, Leyland AH	2007	0
28	Air pollution and mortality in New Zealand: cohort study	Hales S, Blakely T, Woodward A	2012	0
29	Alcohol abstention in early adulthood and premature mortality: Do early life factors, social support, and health explain this association?	Evans-Polce RJ, Staff J, Maggs JL	2016	0
30	Alcohol’s Collateral Damage: Childhood Exposure to Problem Drinkers and Subsequent Adult Mortality Risk	Rogers RG, Lawrence EM, Montez JK	2016	1
31	All-Cause and Cause-Specific Mortality of Immigrants and Native Born in the United States	Singh GK, Siahpush M	2001	0
32	All-Cause and Cause-specific Death Rates by Educational Status for Two Million People in Two American Cancer Society Cohorts, 1959–1996	Steenland K, Henley J, Thun M	2002	0
33	Allostatic load and subsequent all-cause mortality: which biological markers drive the relationship? Findings from a UK birth cohort	Castagn?? R, Gar?¿s V, Karimi M, Chadeau-Hyam M, Vineis P, Delpierre C, et al	2018	0
34	An Evolutionary Life-History Framework for Understanding Sex Differences in Human Mortality Rates	Kruger DJ, Nesse RM	2006	0
35	An Examination of Urban Versus Rural Mortality in China Using Community and Individual Data	Zimmer Z, Kaneda T, Spess L	2007	0
36	An Exploration of the Influence of Household Poverty Spells on Mortality Risk	Oh HJ	2001	0
37	An exploratory discrete-time multilevel analysis of the effect of social support on the survival of elderly people in China	Feng Z, Jones K, Wang WW	2015	0
38	Are major behavioral and sociodemographic risk factors for mortality additive or multiplicative in their effects?	Mehta N, Preston S	2016	0
39	Are there educational differences in the association between self-rated health and mortality in Norway? The HUNT Study	Dalen JD, Huijts T, Krokstad S, Eikemo TA	2012	0
40	Area-level socioeconomic context, total mortality and cause-specific mortality in Spain: Heterogeneous findings depending on the level of geographic aggregation	Regidor E, Vallejo F, Reques L, Cea L, Miqueleiz E, Barrio G	2015	0
41	Assessing the potential impact of increased participation in higher education on mortality: Evidence from 21 European populations	Kulhanova I, Hoffmann R, Judge K, Looman CW, Eikemo TA, Bopp M, et al	2014	0
42	Assessment of Mortality Disparities by Wealth Relative to Other Measures of Socioeconomic Status Among US Adults	Glei, D. A. and Lee, C. and Weinstein, M.	2022	0
43	Association Among Socioeconomic Status, Health Behaviors, and All-Cause Mortality in the United States	Nandi A, Glymour MM, Subramanian SV	2014	0
44	Association Between Depression and Mortality in Older Adults: The Cardiovascular Health Study	Schulz R, Beach SR, Ives DG, Martire LM, Ariyo AA, Kop WJ	2000	1
45	Association Between Educational Status and Mortality According to Diabetes Status Among US Adults	Komura, Toshiaki and Kondo, Naoki and Bhatt, Karan and Inoue, Kosuke	2023	0
46	Association Between Racial Wealth Inequities and Racial Disparities in Longevity Among US Adults and Role of Reparations Payments, 1992 to 2018	Himmelstein, K. E. W. and Lawrence, J. A. and Jahn, J. L. and Ceasar, J. N. and Morse, M. and Bassett, M. T. and Wispelwey, B. P. and Darity, W. A. and Venkataramani, A. S.	2022	0
47	Association Between Socioeconomic Status and Mortality, Cardiovascular Disease, and Cancer in Patients With Type 2 Diabetes	Rawshani A, Svensson AM, Zethelius B, Eliasson B, Rosengren A, Gudbjornsdottir S	2016	0
48	Association between educational level and total and cause-specific mortality: a pooled analysis of over 694 000 individuals in the Asia Cohort Consortium	Yang K, Zhang Y, Saito E, Rahman MS, Gupta PC, Sawada N, et al	2019	0
49	Association between low functional health literacy and mortality in older adults: longitudinal cohort study	Bostock S, Steptoe A	2012	0
50	Association of Educational Attainment With Chronic Disease and Mortality: The Kidney Early Evaluation Program (KEEP)	Choi AI, Weekley CC, Chen SC, Li S, Kurella Tamura M, Norris KC, et al	2011	0
51	Association of providing/receiving support on the mortality of older adults with different living arrangements in Taiwan: a longitudinal study on ageing	Liao MY, Yeh CJ, Lee SH, Liao CC, Lee MC	2018	0
52	Associations of Cognitive Function and Education Level With All-Cause Mortality in Adults on Hemodialysis: Findings From the COGNITIVE-HD Study	van Zwieten A, Wong G, Ruospo M, Palmer SC, Teixeira-Pinto A, Barulli MR, et al	2019	0
53	Associations of Diabetes Mellitus and Ethnicity with Mortality in a Multiethnic Asian Population: Data from the 1992 Singapore National Health Survey	Ma S, Cutter J, Tan CE, Chew SK, Tai ES	2003	0
54	Associations of Environmental Factors With Elderly Health and Mortality in China	Zeng Y, Gu D, Purser J, Hoenig H, Christakis N	2010	0
55	Associations of Late Adolescent or Young Adult Cardiovascular Health With Premature Cardiovascular Disease and Mortality	Perak, A. M. and Ning, H. and Khan, S. S. and Bundy, J. D. and Allen, N. B. and Lewis, C. E. and Jacobs, D. R., Jr. and Van Horn, L. V. and Lloyd-Jones, D. M.	2020	0
56	Baseline Health, Socioeconomic Status, and 10-Year Mortality Among Older Middle-Aged Americans: Findings From the Health and Retirement Study, 1992–2002	Feinglass J, Lin S, Thompson J, Sudano J, Dunlop D, Song J, et al	2007	0
57	Being Poor and Coping With Stress: Health Behaviors and the Risk of Death	Krueger PM, Chang VW	2008	1
58	Better alone? The impact of living arrangements on mortality of Costa Rican older adults	Vazquez-Castillo, P.	2023	0
59	Birth Order and Mortality: A Population-Based Cohort Study	Barclay K, Kolk M	2015	0
60	Black-white difference in long-term predictive power of self-rated health on all-cause mortality in United States	Assari S, Lankarani MM, Burgard S	2016	1
61	Black-white mortality inequalities	Behrman JR, Sickles R, Taubman P, Yazbeck A	1991	1
62	Black/white differences in mortality among veteran and non- T veteran males	Sheehan CM, Hayward MD	2019	0
63	Blood Pressure and Mortality Risk in Older People: Comparison Between African Americans and Whites	Blazer DG, Landerman LR, Hays JC, Grady TA, Havlik R, Corti MC	2001	1
64	Calloused hands, shorter life? Occupation and older-age survival in Mexico	Beltr?â?ín-S?â?ínchez, H. and Goldman, N. and Pebley, A. R. and Morales, J. F.	2020	0
65	Can Early Disadvantage Be Overcome? A Life Course Approach to Understanding How Disadvantage, Education, and Social Integration Impact Mortality into Middle Adulthood Among a Black American Cohort	Green, K. M. and Doherty, E. E. and Bugbee, B. A.	2022	0
66	Can the salmon bias effect explain the migrant mortality advantage in England and Wales?	Wallace M, Kulu H	2018	0
67	Cancer mortality by educational level in Italy	Faggiano F, Lemma P, Costa G, Gnavi R, Pagnanelli F	1995	0
68	Caregiving Factors as Predictors of Care Recipient Mortality	Schulz, R. and Beach, S. R. and Friedman, E. M.	2021	0
69	Cause-of-Death Contributions to Educational Inequalities in Mortality in Austria between 1981/1982 and 1991/1992	Rau R, Doblhammer G, Canudas-Romo V, Zhen Z	2008	0
70	Cause-specific mortality by education in Canada: A 16-year follow up study.	Tjepkema M, Wilkins R, Long A	2012	0
71	Ch 10 Perceived health status and mortality in Living and Dying in the USA: Behavioral, Health, and Social Differences of Adult Mortality	Rogers RG, Hummer RA, Nam Cb	2000	0
72	Ch 12 Mental and addictive disorders and mortality in Living and Dying in the USA: Behavioral, Health, and Social Differences of Adult Mortality	Rogers RG, Hummer RA, Nam Cb	2000	0
73	Ch 13 ""Cigarette Smoking and Mortality,” in Living and Dying in the USA: Behavioral, Health, and Social Differences of Adult Mortality		1999	0
74	Ch 14 Alcohol consumption and mortality in Living and Dying in the USA: Behavioral, Health, and Social Differences of Adult Mortality	Rogers RG, Hummer RA, Nam Cb	2000	0
75	Ch 15 Exercise and mortality in Living and Dying in the USA: Behavioral, Health, and Social Differences of Adult Mortality	Rogers RG, Hummer RA, Nam Cb	2000	0
76	Ch 16 The influence of other health behaviours on mortality in Living and Dying in the USA: Behavioral, Health, and Social Differences of Adult Mortality	Rogers RG, Hummer RA, Nam Cb	2000	0
77	Ch 3 The sex differential in Mortality in Living and Dying in the USA: Behavioral, Health, and Social Differences of Adult Mortality	Rogers RG, Hummer RA, Nam Cb	2000	0
78	Ch 6 Religious attendance, social participation and adult mortality in Living and Dying in the USA: Behavioral, Health, and Social Differences of Adult Mortality	Rogers RG, Hummer RA, Nam Cb	2000	0
79	Ch 7 The Effects of Basic Socioeconomic Factors on Mortality,” in Living and Dying in the USA: Behavioral, Health and Social Differences of Adult Mortality	Rogers RG, Hummer RA, Nam Cb	2000	0
80	Ch 8 The effect of occupational status on mortality in Living and Dying in the USA: Behavioral, Health, and Social Differences of Adult Mortality	Rogers RG, Hummer RA, Nam Cb	2000	0
81	Ch 9 Health Insurance coverage and mortality in Living and Dying in the USA: Behavioral, Health, and Social Differences of Adult Mortality	Rogers RG, Hummer RA, Nam Cb	2000	0
82	Ch11 Functional limitations and mortality in Living and Dying in the USA: Behavioral, Health, and Social Differences of Adult Mortality	Rogers RG, Hummer RA, Nam Cb	2000	0
83	Change in Social Ties and Subsequent Mortality in Rural Elders	Cerhan JR, Wallace RB	1997	0
84	Change in the total and independent effects of education and occupational social class on mortality: analyses of all Finnish men and women in the period 1971–2000	Martikainen P, Blomgren J, Valkonen T	2007	0
85	Changes in self-perceived economic satisfaction and mortality at old ages: Evidence from a survey of middle-aged and elderly adults in Taiwan	Lee MC, Huang N	2015	0
86	Changing social disparities and mortality in France (1968–1996): cause of death analysis by educational level	Menvielle G, Chastang JF, Luce D, Leclerc A, Groupe E	2007	0
87	Child maltreatment, early life socioeconomic disadvantage and all-cause mortality in mid-adulthood: Findings from a prospective British birth cohort	Rogers, N. T. and Power, C. and Pinto Pereira, S. M.	2021	0
88	Childhood IQ and mortality during 53 years' follow-up of Swedish men and women	Sorberg Wallin A, Allebeck P, Gustafsson JE, Hemmingsson T	2018	0
89	Childhood conditions that predict survival to advanced ages among African-Americans	Preston SH, Hill ME, Drevenstedt GL	1998	0
90	Childhood socioeconomic disadvantage is associated with lower mortality in older Japanese men: the JAGES cohort study	Tani Y, Kondo N, Nagamine Y, Shinozaki T, Kondo K, Kawachi I, et al	2016	0
91	Chronic obstructive pulmonary disease and the mortality risk in male older adults: Role of socioeconomic factors	Nogimura, A. and Noguchi, T. and Otani, T. and Kamiji, K. and Yasuoka, M. and Watanabe, R. and Ojima, T. and Kondo, K. and Kojima, M.	2022	0
92	Clerics die, doctors survive: A note on death risks among highly educated professionals	Erikson R, Torssander J	2009	0
93	Cognitive reserve and mortality in dementia: the role of cognition, functional ability and depression	Geerlings MI, Deeg DJ, Penninx BW, Schmand B, Jonker C, Bouter LM, et al	1999	1
94	Combined Effect of Marriage and Education on Mortality: A Cross-national Study of Older Japanese and Finnish Men and Women	Saito, T. and Oksanen, T. and Shirai, K. and Fujiwara, T. and Pentti, J. and Vahtera, J.	2020	0
95	Combined effects of individual and neighbourhood socioeconomic status on older adults' mortality: A retrospective follow-up study in Hong Kong	Guo, Y. and Chan, K. S. T. and Chan, C. H. and Chang, Q. and Lee, R. S. Y. and Yip, P. S. F.	2021	0
96	Comparability of mortality estimates from social surveys and vital statistics data in the United States	Brown DC, Lariscy JT, Kalousova L	2019	0
97	Comparing observed and unobserved components of childhood: evidence from Finnish register data on midlife mortality from siblings and their parents	Kroger H, Hoffmann R, Tarkiainen L, Martikainen P	2018	0
98	Contributions of Socioeconomic, Demographic, and Behavioral Risk Factors to All-Cause Mortality Disparities by Psychological Distress in the United States: A Blinder-Oaxaca Decomposition Analysis of Longitudinal Data	Lee, Hyunjung and Singh, Gopal K.	2022	0
99	Converging Health Inequalities in Later Life--an Artifact of Mortality Selection?	Beckett M	2000	1
100	Country of birth, instrumental activities of daily living, self-rated health and mortality: a Swedish population-based survey of people aged 55–74	Pudaric S, Sundquist J, Johansson SE	2003	0
101	Cumulative Childhood Adversity, Educational Attainment, and Active Life Expectancy	Montez JK, Hayward MD	2014	0
102	Cumulative biological risk and socio-economic differences in mortality: MacArthur Studies of Successful Aging	Seeman TE, Crimmins E, Huang MH, Singer B, Bucur A, Gruenewald T, et al	2004	0
103	Dödlighet efter utbildning, boende och civilstånd. Perioden 1986-2003	Lundstr, Nilsson	2004	0
104	Depression and All-Cause Mortality in Persons with Diabetes Mellitus: Are Older Adults at Higher Risk? Results from the Translating Research Into Action for Diabetes Study	Kimbro LB, Mangione CM, Steers WN, Duru OK, McEwen L, Karter A, et al	2014	0
105	Depressive Symptoms Increase the Risk of Mortality for White but Not Black Older Adults	Assari S	2018	0
106	Determinants of adult mortality in Russia: Estimates from sibling data	Bobak M, Murphy M, Rose R, Marmot M	2003	0
107	Determinants of self rated health and mortality in Russia - Are they the same?	Perlman F, Bobak M	2008	0
108	Differences in all-cause and cause-specific mortality due to external causes and suicide between young adult refugees, non-refugee immigrants and Swedish-born young adults: The role of education and migration-related factors	Stratmann, M. and Bj?â??rkenstam, E. and Dorner, T. E. and Chen, L. and Helgesson, M. and Cullen, A. E. and Mittendorfer-Rutz, E.	2022	0
109	Differences in all-cause mortality: A comparison between immigrants and the host population in Norway 1990-2012	Syse A, Strand BH, Naess O, Steingrimsdottir OA, Kumar BN	2016	0
110	Differences in education and premature mortality: a record linkage study of over 35 million Italians	Alicandro G, Frova L, Sebastiani G, Boffetta P, La Vecchia C	2018	0
111	Differences in mortality by education level among patients in diabetic registry for thailand	Pratipanawatr T, Rawdaree P, Chetthakul T, Bunnag P, Ngarmukos C, Benjasuratwong Y, et al	2015	0
112	Differential Mortality in the UK	Attanasio O, Emmerson C	2001	0
113	Differential Mortality in the United States: Education and Income Differentials	Kitawaga E, Hauser P	2014	0
114	Differentials in adult mortality and activity limitation by years of education in the United States at the end of the 1990s	Molla MT, Madans JH, Wagener DK	2004	0
115	Disorderly Households, Self-Presentation, and Mortality: Evidence From a National Study of Older Adults	Schafer MH, Upenieks L, MacNeil A	2018	0
116	Disparities in all-cause mortality with potentially inappropriate medication use: Analysis of the Reasons for Geographic and Racial Differences in Stroke study	Rahman, M. M. and Howard, G. and Qian, J. and Garza, K. and Abebe, A. and Hansen, R.	2021	0
117	Divergent mortality patterns for second generation men of North-African and South-European origin in France: Role of labour force participation	Khlat M, Wallace M, Guillot M	2019	0
118	Do childhood cognitive ability or smoking behaviour explain the influence of lifetime socio-economic conditions on premature adult mortality in a British post war birth	Kuh D, Shah I, Richards M, Mishra G, Wadsworth M, Hardy R	2009	0
119	Do different measures of early life socioeconomic circumstances predict adult mortality? Evidence from the British Whitehall II and French GAZEL studies	Stringhini S, Dugravot A, Kivimaki M, Shipley M, Zins M, Goldberg M, et al	2011	0
120	Do lifestyle behaviours explain socioeconomic differences in all-cause and Northern Ireland in the PRIME Study mortality, and fatal and non-fatal cardiovascular events? Evidence from middle aged men in France	Woodside J, Yarnell J, Patterson C, Arveiler D, Amouyel P, Ferri?¿res J, et al	2012	0
121	Do socioeconomic mortality differences decrease with rising age?	Hoffmann R	2005	0
122	Does Self-Rated Health Predict Death in Older Adults with Depressive Symptoms?	John PS, Montgomery P	2012	1
123	Does cytomegalovirus infection contribute to socioeconomic disparities in all-cause mortality?	Feinstein L, Douglas CE, Stebbins RC, Pawelec G, Simanek AM, Aiello AE	2016	0
124	Does education matter? Major league baseball players and longevity	Kalist DE, Peng Y	2007	0
125	Does educational level influence the effects of smoking, alcohol, physical activity, and obesity on mortality? A prospective population study	Schnohr C, H??jbjerre L, Riegels M, Ledet L, Larsen T, Schultz-Larsen K, et al	2004	0
126	Does educational status impact adult mortality in Denmark? A twin approach	Madsen M, Andersen A-MN, Christensen K, Andersen PK, Osler M	2010	0
127	Does inequality in self-assessed health predict inequality in survival by income? Evidence from Swedish data	Van Doorslaer E, Gerdtham U-G	2003	0
128	Does living in a religiously affiliated neighborhood lower mortality?	Jaffe DH, Eisenbach Z, Neumark YD, Manor O	2005	0
129	Does longer life mean better health? Not for native-born mexican americans in the health and retirement survey	Hayward MD, Warner DF, Crimmins EM	2007	1
130	Does one’s own and one’s spouse’s education affect overall and cause-specific mortality in the elderly?	Jaffe DH, Eisenbach Z, Neumark YD, Manor O	2005	0
131	Does self-rated health predict death in adults aged 50 years and above in India? Evidence from a rural population under health and demographic surveillance	Hirve S, Juvekar S, Sambhudas S, Lele P, Blomstedt Y, Wall S, et al	2012	0
132	Does shared family background influence the impact of educational differences on early mortality?	Sundergaard G, Mortensen LH, Nybo Andersen A-M, Andersen PK, Dalton SO, Madsen M, et al	2012	0
133	Does social participation by the elderly reduce mortality and cognitive impairment?	Hsu H-C	2007	0
134	Does stage of cancer, comorbidity or lifestyle factors explain educational differences in survival after endometrial cancer? A cohort study among Danish women diagnosed 2005–2009	Seidelin UH, Ibfelt E, Andersen I, Steding-Jessen M, Hogdall C, Kjaer SK, et al	2016	0
135	Does the mortality risk of social isolation depend upon socioeconomic factors?	Patterson AC	2016	1
136	Does the predictive power of self-rated health for subsequent mortality risk vary by socioeconomic status in the US?	Dowd JB, Zajacova A	2007	0
137	Does the socioeconomic context explain both mortality and income inequality? Prospective register-based study of Norwegian regions	Elstad JI	2011	0
138	Domain and Facet Personality Predictors of All-Cause Mortality Among Medicare Patients Aged 65 to 100	Weiss A, Costa PT, Jr	2005	0
139	Dynamics of health behaviours and socioeconomic differences in mortality in the USA	Mehta NK, House JS, Elliott MR	2015	0
140	EDUCATION OF ADULT CHILDREN AND MORTALITY OF THEIR ELDERLY PARENTS IN TAIWAN*	Zimmer Z, Martin LG, Ofstedal MB, Chuang YL	2007	0
141	EDUCATIONAL LEVEL AND ADULT MORTALITY IN RUSSIA: AN ANALYSIS OF ROUTINE DATA 1979 TO 1994	Shkolnikov VM, Leon DA, Adamets S, Andreev E, Deev A	1998	0
142	Early Social Origins of Biological Risks for Men and Women in Later Life	Morton, P. M. and Ferraro, K. F.	2020	1
143	Early life and adult socioeconomic influences on mortality risk: Preliminary Report of a 'Pauper Rich' Paradox in a Chilean Adult Cohort	Koch E, Romero T, Romero CX, Aguilera H, Paredes M, Vargas M, et al	2010	0
144	Economic Status as a Determinant of Mortality Among Black and White Older Men: Does Poverty Kill?	Menchik PL	1993	1
145	Economic Stress, Quality of Life, and Mortality for the Oldest-Old in China	Yeung WJ, Xu ZH	2012	0
146	Education and Mortality Risk Among Hispanic Adults in the United States	McKinnon SA, Hummer RA	2007	0
147	Education and adult cause-specific mortality-examining the impact of family factors shared by 871 367 Norwegian siblings	Naess O, Hoff DA, Lawlor D, Mortensen LH	2012	0
148	Education and adult mortality in middle-income countries: Surprising gradients in six nationally-representative longitudinal surveys	Sudharsanan, N. and Zhang, Y. and Payne, C. F. and Dow, W. and Crimmins, E.	2020	0
149	Education and mortality among older adults in China	Luo Y, Zhang Z, Gu D	2015	0
150	Education and mortality in Spain: a national study supports local ?ndings	Regidor E, Reques L, Belza MJ, Kunst AE, Mackenbach JP, de la Fuente L	2016	0
151	Education and mortality in Washington County, Maryland	Comstock GW, Tonascia JA	1978	0
152	Education and mortality in the Rome longitudinal study	Cacciani L, Bargagli AM, Cesaroni G, Forastiere F, Agabiti N, Davoli M	2015	0
153	Education and mortality in three Eastern European populations: Findings from the PrivMort retrospective cohort study	Doniec K, Stefler D, Murphy M, Gugushvili A, McKee M, Marmot M, et al	2019	0
154	Education and mortality: Evidence from a social experiment	Meghir C, Palme M, Simeonova E	2018	1
155	Education and the Gender Gaps in Health and Mortality	Ross CE, Masters RK, Hummer RA	2012	1
156	Education in relation to incidence of and mortality from cancer and cardiovascular disease in Japan	Ito S, Takachi R, Inoue M, Kurahashi N, Iwasaki M, Sasazuki S, et al	2008	0
157	Education inequality in mortality: The age and gender specific mediating effects of cigarette smoking	Denney JT, Rogers RG, Hummer RA, Pampel FC	2010	0
158	Education, Health and Mortality: Evidence from a Social Experiment. Stockholm	Meghir C, Palme M, Simeonova E	2012	1
159	Education, Race/Ethnicity, and Causes of Premature Mortality Among Middle-Aged Adults in 4 US Urban Communities: Results From CARDIA, 1985-2017	Roy, B. and Kiefe, C. I. and Jacobs, D. R. and Goff, D. C. and Lloyd-Jones, D. and Shikany, J. M. and Reis, J. P. and Gordon-Larsen, P. and Lewis, C. E.	2020	0
160	Education, Survival, and Independence in Elderly Catholic Sisters, 1936-1988	Snowdon DA, Ostwald SK, Kane RL	1989	0
161	Education, gender, and mortality: Does schooling have the same effect on mortality for men and women in the US?	Zajacova A	2006	1
162	Education, glucose control, and mortality risks among U.S. older adults with diabetes	Dupre ME, Silberberg M, Willis JM, Feinglos MN	2015	0
163	Education, income, and occupational class cannot be used interchangeably in social epidemiology. Empirical evidence against a common practice	Geyer S, Hemstrom O, Peter R, Vagero D	2006	0
164	Education, lifestyle factors and mortality from cardiovascular disease and cancer. A 25-year follow-up of Swedish 50-year-old men	Kilander L, Berglund L, Boberg M, Vessby B, Lithell H	2001	0
165	Education, marital status, and total and cardiovascular mortality in novosibirsk, Russia: A prospective cohort study	Malyutina S, Bobak M, Simonova G, Gafarov V, Nikitin Y, Marmot M	2004	0
166	Educational Attainment and Adult Mortality	Hummer RA, Lariscy JT	2011	0
167	Educational Attainment and Mortality in the United States: Effects of Degrees, Years of Schooling, and Certification	Lawrence EM, Rogers RG, Zajacova A	2016	0
168	Educational Degrees and Adult Mortality Risk in the United States	Rogers RG, Everett BG, Zajacova A, Hummer RA	2010	0
169	Educational Disparities in Adult Mortality Across U.S. States: How Do They Differ, and Have They Changed Since the Mid-1980s?	Montez JK, Zajacova A, Hayward MD, Woolf SH, Chapman D, Beckfield J	2019	0
170	Educational Inequalitites in the Transition to Adulthood in Belgium: The impact of Intergenerational Mobility on young-Adult Mortality in 2001-2009	De Grande H, Vandenheede H, Deboosere P	2015	0
171	Educational Level and 5-Year All-Cause Mortality in the Hypertension Detection and Follow-up Program	Hypertension Detection and Follow-up Program Cooperative Group	1987	0
172	Educational attainment and longevity: Results from the REGARDS U.S. national cohort study of blacks and whites	Kaplan RM, Howard VJ, Safford MM, Howard G	2015	0
173	Educational attainment and risk of stroke and myocardial infarction	Qureshi AI, Suri MF, Saad M, Hopkins LN	2003	0
174	Educational differences in cause-specific mortality in the United States	Irma TE, Greg LD	2002	0
175	Educational differences in mortality and the relative importance of different causes of death: A 7-year follow-up study of Spanish adults	Reques L, Giraldez-Garcia C, Miqueleiz E, Belza MJ, Regidor E	2014	0
176	Educational differentials in US adult mortality: An examination of mediating factors	Rogers RG, Hummer RA, Everett BG	2013	0
177	Educational differentials in mortality in the United States 1979-1985.	Elo IT, Preston SH	1996	0
178	Educational disparities in mortality among patients with type 2 diabetes in the Netherlands (ZODIAC-23)	Landman GWD, Kleefstra N, van Hateren KJJ, Gans ROB, Bilo HJG, Groenier KH	2013	0
179	Educational disparities in mortaliy among adults with diabetes in the U.S	Dray-Spira R, Gary-Webb TL, Brancati FL	2010	0
180	Educational inequalities in mortality and associated risk factors: German versus French-speaking Switzerland	Faeh D, Bopp M, Swiss National Cohort Study G	2010	0
181	Educational inequalities in mortality are larger at low levels of income: a register-based study on premature mortality among 2.3 million Swedes, 2006-2009	Ostergren O	2018	0
182	Educational inequalities in mortality by cause of death: ?rst national data for the Netherlands	Kulhanova I, Hoffmann R, Eikemo TA, Menvielle G, Mackenbach JP	2014	0
183	Educational inequalities in mortality in four Eastern European countries: divergence in trends during the post-communist transition from 1990 to 2000	Leinsalu M, Stirbu I, Vagero D, Kalediene R, Kovacs K, Wojtyniak B, et al	2009	0
184	Educational inequalities in mortality of patients with atrial fibrillation in Norway	Akerkar R, Ebbing M, Sulo G, Ariansen I, Igland J, Tell GS, et al	2017	0
185	Educational inequalities in premature mortality by region in the Belgian population in the 2000s	Renard F, Devleesschauwer B, Gadeyne S, Tafforeau J, Deboosere P	2017	0
186	Educational inequalities in premature mortality in Poland, 2002-2011: a population-based cross-sectional study	Pikala M, Burzyn Ska M, Pikala R, Bryla M, Maniecka-Bryla I	2016	0
187	Educational inequalities in young-adult mortality between the 1990s and the 2000s: regional differences in belgium	De Grande H, Vandenheede H, Deboosere P	2015	0
188	Educational inequalitites in mortality among Israeli Jews: Changes over time in a dynamic population	Jaffe DH, Neumark YD, Eisenbach Z, Manor O	2008	0
189	Educational inequality in adult mortality: an assessment with death certificate data from Michigan	Christenson BA, Johnson NE	1995	0
190	Educational level and mortality in a 32-year follow-up study of 18-year-old men in The Netherlands	Doornbos G, Kromhout D	1990	0
191	Educational level as a contextual and proximate determinant of all cause mortality in Danish adults	Osler M, Prescott E	2003	0
192	Educational level of spouses and risk of mortality	Bosma H, Appels A, Sturmans F, Grabauskas V, Gostautas A	1995	0
193	Effect of education and marital status on premature mortality among urban adults in Poland, 1988-1989	Welon Z, Bielicki T, Rogucka E, Malina RM	1999	0
194	Effect of education and multimorbidity on mortality among older adults: findings from the health, well-being and ageing cohort study (SABE)	Bernardes, G. M. and Saulo, H. and Santos, J. L. F. and da Cruz Teixeira, D. S. and de Oliveira Duarte, Y. A. and Andrade, F. B. D.	2021	1
195	Effect of education on overall and cause-spesific mortality in injecting drug users, according to HIV and introduction of HAART	Jarrin I, Lumbreras B, Ferreros I, Perez-Hoyos S, Hurtado I, Hernandez-Aguado I	2007	0
196	Effect of socioeconomic status on mortality after bacteremia in working-age patients. A danish population-based cohort study	Koch K, Norgaard M, Schonheyder HC, Thomsen RW, Sogaard M, Danish Collaborative Bacteremia N	2013	0
197	Effects of education and other socioeconomic factors on middle age mortality in rural Bangladesh	Hurt LS, Ronsmans C, Saha S	2004	0
198	Effects of individual, spousal, and offspring socioeconomic status on mortality among elderly people in China	Yang L, Martikainen P, Silventoinen K	2016	0
199	Effects of sociodemographic variables on adult mortality in the united states: comparisons by sex, age, and cause of death	Kallan J	1997	0
200	Effects of the characteristics of neighbourhoods and the characteristics of people on cause specific mortality: a register based follow up study of 252 000 men	Martikainen P, Kauppinen TM, Valkonen T	2003	0
201	El gradiente educativo en la mortalidad adulta en Chile	Sandoval MH, Turra CM	2015	0
202	Employment situation and risk of death among middle-aged Japanese women	Honjo K, Iso H, Ikeda A, Fujino Y, Tamakoshi A, Group JS	2015	0
203	Employment status and mortality in the context of high and low regional unemployment levels in Belgium (2001-2011): A test of the social norm hypothesis across educational levels	De Moortel D, Hagedoorn P, Vanroelen C, Gadeyne S	2018	0
204	Estonia 1989-2000: enormous increase in mortality differences by education	Leinsalu M, Vagero D, Kunst AE	2003	0
205	Ethnic variation in self-rated health-mortality association: results from a 17-year follow-up study in Estonia	Reile R, Leinsalu M	2017	0
206	Ethnicity and mortality in the United States: individual and community correlates	LeClere FB, Rogers RG, Peters KD	1997	1
207	Examining the racial crossover in mortality between African American and white older adults: a multilevel survival analysis of race, individual socioeconomic status, and neighborhood socioeconomic context	Yao L, Robert SA	2011	1
208	Explaining inequalities in women's mortality between U.S states	Montez JK, Zajacova A, Hayward MD	2016	0
209	Explaining socioeconomic inequality and mortality among South Koreans: an examination of multiple pathways in a nationally representative longitudinal study	Khang YH, Kim HR	2005	0
210	Explaining the widening education gap in mortality among U.S white women	Montez JK, Zajacova A	2013	0
211	Exploring the effect of loneliness on all-cause mortality: Are there differences between older adults and younger and middle-aged adults?	Lara, E. and Moreno-Agostino, D. and Mart?â?¡n-Mar?â?¡a, N. and Miret, M. and Rico-Uribe, L. A. and Olaya, B. and Cabello, M. and Haro, J. M. and Ayuso-Mateos, J. L.	2020	1
212	Factors associated with mortality in human immunodeficiency virus type 1-infected adults initiating protease inhibitor-containing therapy: role of education level and of early transaminase level elevation(APROCO-ANRS EP11 study)	Lewden C, Raffi F, Cuzin L, Cailleton V, Vilde JL, Chene G, et al	2002	0
213	Factors influencing transition between frailty states in elderly adults: the progetto veneto anziani longitudinal study	Trevisan C, Veronese N, Maggi S, Baggio G, Toffanello ED, Zambon S, et al	2017	0
214	Family Health Strategy, Primary Health Care, and Social Inequalities in Mortality Among Older Adults in BagÃƒÂ©, Southern Brazil	Kessler, M. and Thum?â??, E. and Marmot, M. and Macinko, J. and Facchini, L. A. and Nedel, F. B. and Wachs, L. S. and Volz, P. M. and de Oliveira, C.	2021	0
215	Family of origin and educational inequalities in mortaliy: results from 1.7 million swedish siblings	Mortensen LH, Torssander J	2017	0
216	For whom is income inequality most harmful? A multi-level analysis of income inequality and mortality in Norway	Dahl E, Elstad JI, Hofoss D, Martin-Mollard M	2006	0
217	Four indicators of socioeconomic position: relative ranking across causes of death	Naess O, Claussen B, Thelle DS, Smith GD	2005	0
218	Frailty in a racially and socioeconomically diverse sample of middle-aged Americans in Baltimore	Griffin FR, Mode NA, Ejiogu N, Zonderman AB, Evans MK	2018	0
219	From child to parent? The significance of children's education for their parents' longevity	Torssander J	2013	0
220	Gains in life expectancy associated with higher education in men	Bijwaard GE, van Poppel F, Ekamper P, Lumey LH	2015	0
221	Gender and the socioeconomic gradient in mortality	McDonough P, Williams DR, House JS, Duncan GJ	1999	1
222	Gender differences in education effects on all-cause mortality for white and black adults in the United States	Zajacova A, Hummer RA	2009	0
223	Geographic Ancestry and Cause-specific Mortality in a National Population	Saarela J, Finnas F	2009	0
224	Global Sensory Impairment Predicts Morbidity and Mortality in Older U.S. Adults	Pinto JM, Wroblewski KE, Huisingh-Scheetz M, Correia C, Lopez KJ, Chen RC, et al	2017	0
225	Growing gaps: The importance of income and family for educational inequalities in mortality among Swedish men and women 1990–2009	Ostergren O	2015	0
226	Health Behaviours, Socioeconomic Status, and Mortality: Further Analyses of the British Whitehall II and the French GAZEL Prospective Cohorts	Stringhini S, Dugravot A, Shipley M, Goldberg M, Zins M, Kivimaki M, et al	2011	0
227	Health Insurance and Mortality in US Adults	Wilper AP, Woolhandler S, Lasser KE, McCormick D, Bor DH, Himmelstein DU	2009	0
228	Health Insurance and Mortality: Evidence From a National Cohort	Franks P, Clancy CM, Gold MR	1993	0
229	Health Risk or Resource? Gradual and Independent Association between Self-Rated Health and Mortality Persists Over 30 Years	Bopp M, Braun J, Gutzwiller F, Faeh D, Swiss National Cohort Study G	2012	0
230	Health and social predictors of mortality in an elderly Chinese cohort	Ho SC	1991	0
231	Health behaviours as explanations for educational level differences in cardiovascular and all-cause mortality: a follow-up of 60000 men and women over 23 years	Laaksonen M, Talala K, Martelin T, Rahkonen O, Roos E, Helakorpi S, et al	2008	0
232	Health inequalities in Korea: age- and sex-specific educational differences in the 10 leading causes of death	Khang YH, Lynch JW, Kaplan GA	2004	0
233	Health returns to education by family socioeconomic origins, 1980–2008: Testing the importance of gender, cohort, and age	Andersson MA	2016	1
234	Heterogeneity by age in educational inequalities in cause-specific mortality in women in the Region of Madrid	Martinez C, Regidor E, Sanchez E, Pascual C, de la Fuente L	2009	0
235	High Body Mass Index Does Not Predict Mortality in Older People: Analysis of the Longitudinal Study of Aging	Grabowski DC, Ellis JE	2001	0
236	Hispanic Older Adult Mortality in the United States: New Estimates and an Assessment of Factors Shaping the Hispanic Paradox	Lariscy JT, Hummer RA, Hayward MD	2015	0
237	Holocaust Survivors in Old Age: The Jerusalem Longitudinal Study	Stessman J, Cohen A, Hammerman-Rozenberg R, Bursztyn M, Azoulay D, Maaravi Y, et al	2008	0
238	Home ownership and mortality: a register-based follow-up study of 300 000 Finns	Laaksonen M, Martikainen P, Nihtila E, Rahkonen O, Lahelma E	2008	1
239	Housing wealth and mortality: A register linkage study of the Finnish population	Laaksonen M, Tarkiainen L, Martikainen P	2009	0
240	How Tooth Loss Disrupts the Education Gradient in Mortality Risk among US-Born and Foreign-Born Adults	Levchenko, Yuliana and Fenelon, Andrew	2022	0
241	IQ in late adolescence/early adulthood, risk factors in middle age and later all-cause mortality in men: The Vietnam Experience Study	Batty GD, Shipley MJ, Mortensen LH, Boyle SH, Barefoot J, Gronbaek M, et al	2008	0
242	Illiteracy, low educational status, and cardiovascular mortality in India	Pednekar MS, Gupta R, Gupta PC	2011	0
243	Impact of education, income and chronic disease risk factors on mortality of adults: does 'a pauper-rich paradox' exist in Latin American societies?	Koch E, Romero T, Romero C, Akel C, Manriquez L, Paredes M, et al	2010	0
244	Impact of neighborhood and individual socioeconomic status on survival after breast cancer varies by race/ethnicity: the neighborhood and breast cancer study	Shariff-Marco S, Yang J, John EM, Sangaramoorthy M, Hertz A, Koo J, et al	2014	0
245	Impact of socioeconomic status on cardiovascular disease and mortality in 24,947 individuals with type 1 diabetes	Rawshani A, Svensson AM, Rosengren A, Eliasson B, Gudbjornsdottir S	2015	0
246	Impact of socioeconomic, behavioral and clinical risk factors on mortality	Rask K, O'Malley E, Druss B	2009	0
247	Impacts of educational level and employment status on mortality for Japanese women and men: the Jichi Medical School cohort study	Hirokawa K, Tsutusmi A, Kayaba K	2006	0
248	Income dynamics and adult mortality in the United States, 1972 through 1989	McDonough P, Duncan GJ, Williams D, House J	1997	0
249	Income is a stronger predictor of mortality than education in a national sample of US adults	Sabanayagam C, Shankar A	2012	0
250	Increasing absolute mortality disparities by education in Finland, Norway and Sweden, 1971–2000	Shkolnikov VM, Andreev EM, Jdanov DA, Jasilionis D, Kravdal O, Vagero D, et al	2012	0
251	Increasing differential mortality by educational attainment in adults in the United States	Hadden WC, Rockswold PD	2008	0
252	Increasing educational disparities in premature adult mortality, Wisconsin, 1990-2000	Reither EN, Peppard PE, Remington PL, Kindig DA	2006	0
253	Independent and additive association of prenatal famine exposure and intermediary life conditions with adult mortality between age 18e63 years	Ekamper P, van Poppel F, Stein AD, Lumey LH	2014	0
254	Indicators of socio-economic position and their relation to mortality in Sweden	Sundquist J, Johansson SE	1997	0
255	Individual and Contextual Risks of Death among Race and Ethnic Groups in the United States	Huie SAB, Hummer RA, Rogers RG	2002	0
256	Individual and spousal education, mortality and life expectancy in Switzerland: a national cohort study	Spoerri A, Schmidlin K, Richter M, Egger M, Clough-Gorr KM, Swiss National C	2014	0
257	Individual education, area income, and mortality and recurrence of myocardial infarction in a Medicare cohort: the National Longitudinal Mortality Study	Coady SA, Johnson NJ, Hakes JK, Sorlie PD	2014	0
258	Individual-levelÃ‚Â factors attributable to urban-rural disparity in mortality among older adults in China	Zhao Y, Xu X, Dupre M, Zie Q	2020	0
259	Inequalities by educational level in response to combination antiretroviral treatment and survival in HIV-positive men and women in Europe	Socio-economic I, Euro-Coord HIVWGfCoOHERiEi	2017	0
260	Inequalities in Mortality at older ages decline with indicators of material wealth but persist with educational level	Reques L, Santos JM, Belza MJ, Martinez D, Regidor E	2015	0
261	Inequalities in health in The Netherlands according to age, gender, marital status, level of education, degree of urbanization, and region	Mackenbach JP	1993	0
262	Inequalities in male mortality by occupational class, perceived status and education in Russia, 1994–2006	Bessudnov A, McKee M, Stuckler D	2012	0
263	Inequalities in mortality according to educational level in two large Southern European cities	Borrell C, Regidor E, Arias LC, Navarro P, Puigpinos R, Dominguez V, et al	1999	0
264	Inequalities in total mortality and by cause of death according to the level of education in Navarra: findings from a longitudinal study from 2001 to 2008	Miqueleiz E, Lostao L, Reques L, Santos JM, Calle ME, Regidor E	2015	0
265	Inequality in men’s mortality: the socioeconomic status gradient and geographic context. J. Health Soc. Behav.38, 313–330.	Hayward MD, Pienta AM, McLaughlin DK	1997	0
266	Inequality in mortality in Vietnam during a period of rapid transition	Granlund D, Chuc NT, Phuc HD, Lindholm L	2010	0
267	Influence of Municipal- and Individual-level Socioeconomic Conditions on Mortality in Japan	Honjo K, Iso H, Fukuda Y, Nishi N, Nakaya T, Fujino Y, et al	2014	0
268	Influence of Socioeconomic Status on Mortality After Stroke Retrospective Cohort Study	Arrich J, Lalouschek W, Mullner M	2005	0
269	Influence of individual and neighbourhood socioeconomic status on mortality among black, Mexican-American, and white women and men in the United States	Winkleby MA, Cubbin C	2003	0
270	Influence of socioeconomic status on community-acquired pneumonia outcomes in elderly patients requiring hospitalization: a multicenter observational study	Izquierdo C, Oviedo M, Ruiz L, Sintes X, Vera I, Nebot M, et al	2010	0
271	Insurance and education predict long-term survival after orthotopic heart transplantation in the United States	Allen JG, Weiss ES, Arnaoutakis GJ, Russell SD, Baumgartner WA, Shah AS, et al	2012	0
272	Interaction between education and income on the risk of all-cause mortality: prospective results from the MOLI-SANI study	Bonaccio M, Di Castelnuovo A, Costanzo S, Persichillo M, Donati MB, de Gaetano G, et al	2016	0
273	Intersections of race/ethnicity and socioeconomic status in mortality after breast cancer	Shariff-Marco S, Yang J, John EM, Kurian AW, Cheng I, Leung R, et al	2015	0
274	Intragenerational mobility and mortality in Russia: Short and longer-term effects	Billingsley S	2012	0
275	Is Educational Attainment Associated with Increased Risk of Mortality in People with Dementia? A Population-Based Study	Contador I, Stern Y, Bermejo-Pareja F, Sanchez-Ferro A, Benito-Leon J	2017	0
276	Is There a Difference in All-Cause Mortality Between Non-Hispanic Black and Non-Hispanic White Men With the Same Level of Education? Analyses Using the 2000â€“2011 National Health Interview Surveys	Gilmore DR, Whitfield KE, Thorpe Jr RJ	2019	0
277	Is living with both parents in childhood beneficial? Effects on mortality by later marital status	Min-Ah L, Kim J, Jeong-han K	2015	0
278	Is perceived nervousness and anxiety a predictor of premature mortality and severe morbidity? A longitudinal follow up of the Swedish survey of living conditions	Weitoft GR, Ros??n M	2005	0
279	Is self-rated health an independent index for mortality among older people in indonesia?	Ng N, Hakimi M, Santosa A, Byass P, Wilopo SA, Wall S	2012	0
280	Is socioeconomic status a predictor of mortality in nonagenarians? The vitality 90+ study	Enroth L, Raitanen J, Hervonen A, Nosraty L, Jylh?ñ M	2014	0
281	Is subjective social status a more important determinant of health than objective social status? Evidence from a prospective observational study of Scottish men	Macleod J, Smith GD, Metcalfe C, Hart C	2005	0
282	Is subjective well-being independently associated with mortality? A 14-year prospective cohort study in a representative sample of 25 139 US men and women	Barger S, Broom T, Esposito M, Lane T	2020	0
283	LONG-TERM CONSEQUENCES OF EDUCATION, WORKING CONDITIONS, AND HEALTH-RELATED BEHAVIORS ON MORTALITY PATTERNS IN OLDER AGE. A 17-YEAR OBSERVATIONAL STUDY IN KRAKÓW, POLAND	Tobiasz-Adamczyk B, Bartoszewska E, Brzyski P, Kopacz M	2007	0
284	Large and Growing Social Inequality in Mortality in Norway: The Combined Importance of Marital Status and Own and Spouse's Education	Kravdal O	2017	0
285	Late-career unemployment and all-cause mortality, functional disability and depression among the older adults in Taiwan: A 12-year population-based cohort study	Chu WM, Liao WC, Li CR, Lee SH, Tang YJ, Ho HE, et al	2016	1
286	Life Expectancy Gain Due to Employment Status Depends on Race, Gender, Education, and Their Intersections	Assari S	2018	1
287	Life expectancy inequalities in the elderly by socioeconomic status: evidence from Italy	Lallo C, Raitano M	2018	0
288	Life-course experiences and mortality by adult social class among young men	Pensola T, Martikainen P	2004	0
289	Life-course socioeconomic differences and social mobility in preventable and non-preventable mortality: a study of Swedish twins	Ericsson M, Pedersen NL, Johansson ALV, Fors S, Dahl Aslan AK	2019	0
290	Lifetime marital history and mortality after age 50	Henretta JC	2010	1
291	Limited literacy and mortality in the elderly: The health, aging, and body composition study	Sudore RL, Yaffe K, Satterfield S, Harris TB, Mehta KM, Simonsick EM, et al	2006	0
292	Linked versus unlinked estimates of mortality and length of life by education and marital status: Evidence from the first record linkage study in Lithuania	Shkolnikov VM, Jasilionis D, Andreev EM, Jdanov DA, Stankuniene V, Ambrozaitiene D	2007	0
293	Living Conditions, Low Socioeconomic Position, and Mortality in the Ibadan Study of Aging	Ojagbemi A, Bello T, Luo Z, Gureje O	2017	0
294	Living arrangements, coresidence preference, and mortality risk among older Taiwanese	Yang W-S, Shih Y-C, Li Y-T	2017	0
295	Low Childhood IQ and Early Adult Mortality: The Role of Explanatory Factors in the 1958 British Birth Cohort	Jokela M, Batty GD, Deary IJ, Gale CR, Kivimaki M	2009	1
296	Low educational attainment is associated with higher all-cause and cardiovascular mortality in the United States adult population	Khan N, Javed X, Acquah I	2023	0
297	Low educational status correlates with a high incidence of mortality among hypertensive subjects from Northeast Rural China	Yu S, Guo X, Li G, Yang H, Zheng L, Sun Y	2022	0
298	Low mortality in the poorest areas of Spain: adults residing in provinces with lower per capita income have the lowest mortality	Regidor E, Vallejo F, Giraldez-Garcia C, Ortega P, Santos JM, Astasio P, et al	2015	0
299	Lower limb function and 10-year survival in population aged 75 years and older	Arnau A, Espaulella J, Mendez T, Serrarols M, Canudas J, Formiga F, et al	2016	0
300	Marital Happiness, Marital Status, Health, and Longevity	Lawrence EM, Rogers RG, Zajacova A, Wadsworth T	2019	0
301	Marital Satisfaction and Mortality in the United States Adult Population	Whisman MA, Gilmour AL, Salinger JM	2018	0
302	Marital Status, Living Arrangements and Mortality at Older Ages in Chile, 2004Ã¢â‚¬â€œ2016	Sandoval M, Portaccio M	2022	0
303	Marital history, health and mortality among older men and women in England and Wales	Grundy EM, Tomassini C	2010	0
304	Marital partner and mortality: the effects of the social positions of both spouses	Torssander J, Erikson R	2009	0
305	Marital status and all-cause mortality rate in older adults: a population-based prospective cohort study	Wang, L.; Yi, Z.	2023	0
306	Markers of biological fitness as predictors of all-cause mortality	Eriksson JG, Kajantie E, Lampl M, Osmond C, Barker DJ	2013	0
307	Material, psychosocial, behavioural and biomedical factors in the explanation of relative socio-economic inequalities in mortality: evidence from the HUNT study	Skalicka V, van Lenthe F, Bambra C, Krokstad S, Mackenbach J	2009	0
308	Maternal Age and Offspring Adult Health: Evidence from the Health and Retirement Study	Myrskyla M, Fenelon A	2012	0
309	Metabolic syndrome, its components, and mortality in the elderly	Akbaraly TN, Kivimaki M, Ancelin ML, Barberger-Gateau P, Mura T, Tzourio C, et al	2010	0
310	Migrant mortality differences in the 2000s in Belgium: Interaction with gender and the role of socioeconomic position	Vanthomme K, Vandenheede H	2019	0
311	Migration Status, Socioeconomic Status, and Mortality Rates in Mexican Americans and Non+fispanic Whites: The San Antonio Heart Study	Wei M, Valdez RA, Mitchell BD, Haffner SM, Stern MP, Hazuda HP	1996	0
312	Migration and health: a study of effects of early life experiences and current socio-economic situation on mortality of immigrants in Sweden	Klinthall M, Lindstrom M	2011	0
313	Mitigating effect of immigration on the relation between income inequality and mortality: A prospective study of 2 million Canadians	Auger N, Hamel D, Martinez J, Ross NA	2012	0
314	Modelling determinants, impact, and space-time risk of age-specific mortality in rural South Africa: Integrating methods to enhance policy relevance	Sartorius B	2013	0
315	Monitoring Socioeconomic Disparities in Death: Comparing Individual-Level Education and Area-Based Socioeconomic Measures	Rehkopf DH, Haughton LT, Chen JT, Waterman PD, Subramanian SV, Krieger N	2006	0
316	Monitoring Socioeconomic Inequalities in Health in the European Union: Guidelines and Illustrations	Kunst AE, Bos V, Mackenbach JP	2001	0
317	More intelligent, more dependable children live longer: A 55-year longitudinal study of a representative sample of the Scottish nation	Deary IJ, Batty GD, Pattie A, Gale CR	2008	1
318	Mortalidad según características sociales y económicas: estudio de mortalidad de la Comunidad Autónoma de Madrid	Regidor E, Calle ME, Dom?¡nguez V, Navarro P	2001	0
319	Mortality Differential for Various Levels of Education in China	Xie W	1996	0
320	Mortality Following Unemployment in Canada, 1991-2001	Mustard CA, Bielecky A, Etches J, Wilkins R, Tjepkema M, Amick BC, et al	2013	0
321	Mortality Study of 1.3 Million Persons by Demographic, Social, and Economic Factors	Rogot E	1992	0
322	Mortality advantage among migrants according to duration of stay in France, 2004-2014	Wallace M, Khlat M, Guillot M	2019	0
323	Mortality after acute myocardial infarction according to income and education	Rasmussen JN, Rasmussen S, Gislason GH, Buch P, Abildstrom SZ, Kober L, et al	2006	0
324	Mortality after spousal loss: Are there socio-demographic differences?	Manor O, Eisenbach Z	2003	0
325	Mortality among US-born and immigrant Hispanics in the US: effects of nativity, duration of residence, and age at immigration	Holmes JS, Driscoll AK, Heron M	2015	0
326	Mortality and educational level among diabetic and non-diabetic population in the Turin Longitudinal Study: a 9-year follow-up	Gnavi R, Petrelli A, Demaria M, Spadea T, Carta Q, Costa G	2004	0
327	Mortality associated with illegal drug use among adults in the United States	Muhuri PK, Gfroerer JC	2011	0
328	Mortality attributable to low levels of education in the United States	Krueger PM, Tran MK, Hummer RA, Chang VW	2015	0
329	Mortality by Education Before and During the COVID-19 Pandemic, U.S., 2017Ã¢â‚¬â€œ2020	Marlow E, Jemal A, Thomson B	2023	0
330	Mortality by Indicators of Socioeconomic Status Among the Finnish Elderly	Martelin T	1994	0
331	Mortality by education level at late-adult ages in turin: A survival analysis using frailty models with period and cohort approaches	Zarulli V, Marinacci C, Costa G, Caselli G	2013	0
332	Mortality by occupational class among men 30–64 years in 11 European countries	Kunst AE, Groenhof F, Mackenbach JP	1998	0
333	Mortality by race among low-income adults with early-onset insulin-treated diabetes	Conway BN, Elasy TA, May ME, Blot WJ	2013	0
334	Mortality differentials among Israeli men	Manor O, Eisenbach Z, Peritz E, Friedlander Y	1999	0
335	Mortality differentials among women: the Israel Longitudinal Mortality Study	Manor O, Eisenbach Z, Israeli A, Friedlander Y	2000	0
336	Mortality differentials and religion in the United States: Religious affiliation and attendance	Sullivan AR	2010	1
337	Mortality disparities between Black and White Americans mediated by income and health behaviors	Bundy J, Mills K, He H	2022	0
338	Mortality effects of average education in current and earlier municipality ofÂ residence among internal migrants, net of their own education	Kravdal O	2009	0
339	Mortality effects of average education: A multilevel study of small neighbourhoods in rural and urban areas in Norway	Kravdal O	2009	0
340	Mortality from Leading Causes by Education and Race in the United States, 2001	Jemal A, Thun MJ, Ward EE, Henley SJ, Cokkinides VE, Murray TE	2008	0
341	Mortality inequality in two native population groups	Saarela J, Finnas F	2005	0
342	Mortality of Métis and Registered Indian adults in Canada: An 11-year follow-up study	Tjepkema M, Wilkins R, Senecal S, Guimond E, Penney C	2009	0
343	Mortality of the oldest old Chinese: The role of early-life nutritional status, socio-economic conditions, and sibling sex-composition	Huang C, Elo IT	2009	0
344	Mortality of urban Aboriginal adults in Canada, 1991-2001	Tjepkema M, Wilkins R, Senecal S, Guimond E, Penney C	2010	0
345	Mortality risk varies according to gender and change in depressive status in very old adults	Anstey KJ, Luszcz MA	2002	0
346	Mortality, Education, Income, and Inequality among American Cohorts	Deaton AS, Paxson C	2001	1
347	Mortality, incidence of cardiovascular diseases, and educational level among the diabetic and non-diabetic populations in two large Italian cities	Gnavi R, Canova C, Picariello R, Tessari R, Giorda C, Simonato L, et al	2011	0
348	Motives for Volunteering Are Associated With Mortality Risk in Older Adults	Konrath S, Fuhrel-Forbis A, Lou A, Brown S	2012	1
349	Multigenerational socioeconomic attainments and mortality among older men An adjacent generations approach	Wolfe J, Bauldry S, Hardy M, Pavalko EK	2018	0
350	National trends in educational differentials in mortality.Am.J.Epidemiol.129:919–933.	Feldman JJ, Makuc DM, Kleinman JC, Cornoni-Huntley J	1989	0
351	Negative Acculturation and Nothing More? Cumulative Disadvantage and Mortality during the Immigrant Adaptation Process among Latinos in the United States	Riosmena F, Everett BG, Rogers RG, Dennis JA	2015	0
352	Neighborhood Context and Mortality Among Older Mexican Americans: Is There a Barrio Advantage?	Eschbach K, Ostir GV, Patel KV, Markides KS, Goodwin JS	2004	0
353	Neighborhood Socioeconomic Status and All-Cause Mortality	Bosma H, van de Mheen HD, Borsboom GJ, Mackenbach JP	2001	0
354	No association of neighbourhood volunteerism with mortality in New Zealand: A national multilevel cohort study	Blakely T, Atkinson J, Ivory V, Collings S, Wilton J, Howden-Chapman P	2006	0
355	Nondisease-Specific Problems and All-Cause Mortality in the REasons for Geographic and Racial Differences in Stroke Study	Bowling CB, Booth JN, 3rd, Safford MM, Whitson HE, Ritchie CS, Wadley VG, et al	2013	0
356	Nondrinker Mortality Risk in the United States	Rogers RG, Krueger PM, Miech R, Lawrence EM, Kemp R	2013	1
357	Number of Chronic Medical Conditions Fully Mediates the Effects of Race on Mortality; 25-Year Follow-Up of a Nationally Representative Sample of Americans	Assari S	2017	0
358	Objective and subjective financial status and mortality among older adults T in China	Wang R, Feng Q, Dupre ME, Guo A, Qiu L, Hao L, et al	2019	0
359	Obstructive Lung Disease in Mexican Americans and Non-Hispanic Whites	Diaz AA, Come CE, Mannino DM, Pinto-Plata V, Divo MJ, Bigelow C, et al	2014	0
360	Occupational and educational differentials in mortality in French elderly people: magnitude and trends over recent decades	Cambois E	2004	0
361	Occupational social class and mortality in a population of men economically active: The contribution of education and employment situation	Regidor E, Ronda E, Martinez D, Calle ME, Navarro P, Dominguez V	2005	0
362	Occupational social class, educational level, smoking and body mass index, and cause-speci?c mortality in men and women: a prospective study in the European Prospective Investigation of Cancer and Nutrition in Norfolk (EPIC-Norfolk) cohor	McFadden E, Luben R, Wareham N, Bingham S, Khaw KT	2008	0
363	Offspring education and parental mortality: Evidence from South Asia	Smith-Greenaway E, Brauner-Otto S, Axinn W	2018	0
364	Old Age Mortality in Japan: Does the Socioeconomic Gradient Interact With Gender and Age?	Liang J, Bennett J, Krause N, Kobayashi E, Kim H, Brown JW, et al	2002	0
365	Older Adults Reporting More Diabetes Mellitus Care Have Greater 9-Year Survival	Han BH, Blaum CS, Ferris RE, Min LC, Lee PG	2015	0
366	Openness to Experience and Mortality in Men: Analysis of Trait and Facets	Turiano NA, Spiro A, 3rd, Mroczek DK	2012	1
367	Overall lifestyles and socioeconomic inequity in mortality and life expectancy in China: the China health and nutrition surveyndix | USER-NOTES: {""""""""Indrit """"""""=>[""""""""Table S2""""""""]}"""",10.1093/ageing/afac167,adult	Zhang Y, Li Y, Geng T	2022	0
368	Overqualification and Risk of All-cause and Cardiovascular Mortality: Evidence From the Canadian Census Mortality Follow-up Study (1991-2001)	Smith BT, Smith PM, Etches J, Mustard CA	2012	0
369	PARADOX LOST: EXPLAINING THE HISPANIC ADULT MORTALITY ADVANTAGE	Palloni A, Arias E	2004	0
370	Past and present: conditions of life during childhood and mortality of older adults	Gomes MM, Turra CM, Figoli MG, Duarte YA, Lebrao ML	2015	0
371	Patterns of Widowhood Mortality	Sullivan AR, Fenelon A	2014	0
372	Perceived Neighborhood Safety Better Predicts Risk of Mortality for Whites than Blacks	Assari S	2016	1
373	Perception of Unmet Basic Needs as a Predictor of Mortality Among Community-Dwelling Older Adults	Blazer DG, Sachs-Ericsson N, Hybels CF	2005	1
374	Population heterogeneity in the impact of body weight on mortality	Zheng H, Yang Y	2012	0
375	Post-war migration flows and Disparities in mortality from age 50 years onwards: the case of Turin in Italy	Zarulli V	2016	0
376	Predicting Mortality From Community Surveys of Older Adults: The Importance of Self-Rated Functional Ability	Bernard SL, Kincade JE, Konrad TR, Arcury TA, Rabiner DJ, Woomert A, et al	1997	0
377	Predictive Power of Self-Rated Health for Subsequent Mortality Risk During Old Age: Analysis of Data From a Nationally Representative Survey of Elderly Adults in Taiwan	Pu C, Tang GJ, Huang N, Chou YJ	2011	0
378	Predictive Strength of Self-Rated Health for Mortality Risk Among Older Adults in the United States: Does It Differ by Race and Ethnicity?	Woo H, Zajacova A	2017	0
379	Predictors of Independent Aging and Survival: A 16-Year Follow-Up Report in Octogenarian Men	Franzon K, Byberg L, Sjogren P, Zethelius B, Cederholm T, Kilander L	2017	0
380	Predictors of Longevity: Evidence From the Oldest Old in China	Dupre ME, Liu G, Gu D	2008	0
381	Predictors of Mortality in 2,249 Nonagenarians—The Danish 1905-Cohort Survey	Nybo H, Petersen HC, Gaist D, Jeune B, Andersen K, McGue M, et al	2003	0
382	Predictors of mortality among elderly people living in a south Indian urban community; a 10/66 Dementia Research Group prospective population-based cohort study	Jotheeswaran AT, Williams JD, Prince MJ	2010	0
383	Predictors of mortality in an aging community-based cohort in Korea	SUH GH	2006	0
384	Predictors of mortality: an international comparison of socio-demographic and health characteristics from six longitudinal studies on aging: the CLESA project	Noale M, Minicuci N, Bardage C, Gindin J, Nikula S, Pluijm S, et al	2005	0
385	Prospective register-based study of the impact of immigration on educational inequalities in mortality in Norway	Elstad JI, Overbye E, Dahl E	2015	0
386	Race Differences in the Effects of Multiple Roles on Health: Longitudinal Evidence from a National Sample of Older Men	Rushing B, Ritter C, Burton RP	1992	1
387	Race, sex, drug use, and progression of human immunodeficiency virus disease.	Chaisson RE, Keruly JC, Moore RD	1995	0
388	Race/Ethnicity and Income Disparities in US Adult Mortality	Kposowa AJ	2015	0
389	Race/Ethnicity and U.S. Adult Mortality: Progress, Prospects, and New Analyses	Hummer RA, Chinn JJ	2011	0
390	Race/Ethnicity, Naitivity, and U.S. Adult Mortality	Hummer RA, Chinn JJ	2011	0
391	Racial Differences in Outcomes within the National Lung Screening Trial	Tanner NT, Gebregziabher M, Hughes Halbert C, Payne E, Egede LE, Silvestri GA	2015	0
392	Racial and Ethnic Disparities in Health and Mortality Among the U.S. Elderly Population	Hummer RA, Benjamins MR, Rogers RG	2004	0
393	Racial disparities in mortality in the adult hispanic population	Arias E, Johnson N, Tejada Vera B	2020	0
394	Racial disparity in access to cardiac intensive care over 20 years	Shippee TP, Ferraro KF, Thorpe RJ	2011	1
395	Reaction Time Explains IQ’s Association With Death	Deary IJ, Der G	2005	1
396	Reassessing the Sources of Racial and Ethnic Dispairities in U.S. Adult Mortality	Kposowa AJ, Bideshi D	2006	0
397	Relation of occupational class and education with mortality in Korea	Son M, Armstrong B, Choi JM, Yoon TY	2002	0
398	Relationship Between Persistent Pain and 5-Year Mortality: A Population-Based Prospective Cohort Study	Shega JW, Andrew M, Kotwal A, Lau DT, Herr K, Ersek M, et al	2013	0
399	Relationship between childhood socio-economic position and mortality risk in adult males of the Korea Labour and Income Panel Study (KLIPS)	Khang YH	2006	0
400	Relationship of Education to Major Risk Factors and Death from Coronary Heart Disease, Cardiovascular Diseases and All Causes Findings of Three Chicago Epidemiologic Studies	Liu K, Cedres LB, Stamler J, Dyer A, Stamler R, Nanas S, et al	1982	0
401	Relationship of education, occupation, and income with mortality in a representative longitudinal study of South Korea	Khang YH, Kim HR	2005	0
402	Religious Affiliation, Religious Service Attendance, and Mortality	Kim J, Smith TW, Kang JH	2015	1
403	Religious Involvment and U.S. Adult Mortality	Hummer RA, Rogers RG, Nam CB, Ellison CG	1999	0
404	Religious attendance and mortality: implications for the black-white mortality crossover	Dupre ME, Franzese AT, Parrado EA	2006	0
405	Repeatedly measured material and behavioral factors changed the explanation of socioeconomic inequalities in all-cause mortality	Oude Groeniger J, Kamphuis CB, Mackenbach JP, van Lenthe FJ	2017	0
406	Reproductive history and mortality later in life: A comparative study of England and Wales and Australia	Doblhammer G	2000	0
407	Rising educational gradients in mortality: The role of behavioral risk factors	Cutler DM, Lange F, Meara E, Richards-Shubik S, Ruhm CJ	2011	0
408	Risk factors and clustering of mortality among older adults in the India Human Development Survey	Paul R	2022	0
409	Role of allostatic load and health behaviours in explaining socioeconomic disparities in mortality: a structural equation modelling approach	Kim GR, Jee SH, Pikhart H	2018	0
410	Role of socioeconomic indicators in the prediction of all causes and coronary heart disease mortality in over 12,000 men ± The Italian RIFLE pooling project	Tenconi MT, Devoti G, Comelli M	2000	0
411	Rural-urban differences in sociodemographic, social network and lifestyle factors related to mortality of middle-aged Japanese men from the Komo-Ise cohort study	Iwasaki M, Otani T, Ohta A, Yosiaki S, Kuroiwa M, Suzuki S	2002	0
412	Rural-urban disparities in mortality and geriatric assessment among older adults with cancer: The cancer & aging resilience evaluation (CARE) registry	Fowler, M. E. and Kenzik, K. M. and Al-Obaidi, M. and Harmon, C. and Giri, S. and Arora, S. and Stephenson, C. and Khushman, M. and Outlaw, D. and Bhatia, S. and Williams, G. R.	2023	0
413	SOCIAL, BEHAVIORAL, AND BIOLOGICAL FACTORS, AND SEX DIFFERENCES IN MORTALITY	Rogers RG, Everett BG, Onge JM, Krueger PM	2010	0
414	Self reported poor health and low educational level predictors for mortality: a population based follow up study of 39 156 people in Sweden	Sundquist J, Johansson SE	1997	0
415	Self-Forgiveness and Mortality in Late Life	Krause N, Hayward RD	2013	1
416	Self-perceived health and 5-year mortality risks among the elderly in Shanghai	Yu ES, Kean YM, Slymen DJ, Liu WT, Zhang M, Katzman R	1998	0
417	Self-rated health and mortality in the NHANES-I Epidemiologic Follow-up Study	Idler EL, Angel RJ	1990	0
418	Self-rated health and mortality: a follow-up study of a Spanish population	Tamayo-Fonseca N, Quesada JA, Nolasco A, Melchor I, Moncho J, Pereyra-Zamora P, et al	2013	0
419	Self-rated health and social role as predictors for 6-year total mortality among a non-disabled older Japanese population	Ishizaki T, Kai I, Imanaka Y	2006	0
420	Self-rated health, socioeconomic status and all-cause mortality in Chinese middle-aged and elderly adults	Fan, Y. and He, D.	2022	0
421	Sex Differences in the Risk of Frailty for Mortality Independent of Disability and Chronic Diseases	Puts MT, Lips P, Deeg DJ	2005	0
422	Sex and age differences in the associations between sleep behaviors and all-cause mortality in older adults: results from the National Health and Nutrition Examination Surveys	Beydoun HA, Beydoun MA, Chen X, Chang JJ, Gamaldo AA, Eid SM, et al	2017	0
423	Sex/gender and socioeconomic differences in the predictive ability of self-rated health for mortality	Nishi A, Kawachi I, Shirai K, Hirai H, Jeong S, Kondo K	2012	0
424	Shorter stay, longer life: Age at migration and mortality among the older Mexican-origin population	Angel RJ, Angel JL, Diaz Venegas C, Bonazzo C	2010	0
425	Sleep problems and mortality in rural South Africa: novel evidence from a low-resource setting	Gomez-Olive FX, Thorogood M, Kandala NB, Tigbe W, Kahn K, Tollman S, et al	2014	0
426	Small socio-economic differences in mortality in Spanish older people	Regidor E, Kunst AE, Rodriguez-Artalejo F, Mackenbach JP	2012	0
427	Social Isolation: A Predictor of Mortality Comparable to Traditional Clinical Risk Factors	Pantell M, Rehkopf D, Jutte D, Syme SL, Balmes J, Adler N	2013	0
428	Social Networks and Marital Status Predict Mortality in Older Women: Prospective Evidence From the Study of Osteoporotic Fractures (SOF)	Rutledge T, Matthews K, Lui LY, Stone KL, Cauley JA	2003	0
429	Social class and mortality in older women	Long JA, Ickovics JR, Gill TM, Horwitz RI	2002	0
430	Social class differences in rates of premature mortality among adults in the city of Wroc?aw, Poland	Brajczewski C, Rogucka E	1993	0
431	Social determinants of health and frailty are associated with all-cause mortality in older adults	Gonzalez-Bautista E, Manrique-Espinoza B, Avila-Funes JA, Naidoo N, Kowal P, Chatterji S, et al	2019	0
432	Social determinants of health and premature death among adults in the USA from 1999 to 2018: a national cohort study	Bundy, J. D. and Mills, K. T. and He, H. and LaVeist, T. A. and Ferdin and , K. C. and Chen, J. and He, J.	2023	0
433	Social inequalities and mortality in Europe - results from a large multi-national cohort	Gallo V, Mackenbach JP, Ezzati M, Menvielle G, Kunst AE, Rohrmann S, et al	2012	0
434	Social inequalities in all-cause mortality among adults with multimorbidity: a 10-year prospective study of 0.5 million Chinese adults	Zou, S. and Wang, Z. and Tang, K.	2023	0
435	Social inequalities in antidepressant treatment and mortality: A longitudinal register study	Kivimaki M, Gunnell D, Lawlor DA, Davey Smith G, Pentti J, Virtanen M, et al	2007	0
436	Social inequalities in death: on the extent of socioeconomic differences in mortality in Austria	Doblhammer-reiter G	1995	0
437	Social inequalities in mortality by cause among men and women in France	Saurel-Cubizolles MJ, Chastang JF, Menvielle G, Leclerc A, Luce D, group E	2009	0
438	Social inequalities in mortality in older women cannot be explained by biological and health behavioural factors — results from a Norwegian health survey (the HUNT Study)	Rostad B, Schei B, Lund Nilsen TI	2009	0
439	Social inequalities in mortality: changes in the relative importance of income, education and household size over a 27-year period	Rognerud MA, Zahl PH	2006	0
440	Social inequalities in total and cause-specific mortality of a sample of the Italian population, from 1999 to 2007	Marinacci C, Grippo F, Pappagallo M, Sebastiani G, Demaria M, Vittori P, et al	2013	0
441	Social inequality in premature mortality among Polish urban adults during economic transition	Kolodziej H, Lopuszanska M, Bielicki T, Jankowska EA	2007	0
442	Social isolation, health literacy, and mortality risk: Findings from the English Longitudinal Study of Ageing	Smith SG, Jackson SE, Kobayashi LC, Steptoe A	2018	0
443	Social networks, social support, and mortality among older people in Japan	Sugisawa H, Liang J, Liu X	1994	1
444	Social position and functional decline among non-disabled old men and women	Avlund K, Damsgaard MT, Osler M	2004	0
445	Socio-Economic Mortality Differences in Finland 1971-1985	Valkonen T, Martelin T, Rimpel?ñ A	1990	0
446	Socio-economic careers and differential mortality among older men in the United States	Mare RD	1987	0
447	Socio-economic disparities in mortality among the elderly in China	Luo W, Xie Y	2014	0
448	Socio-economic factors & longevity in a cohort of Kerala State, India	Sauvaget C, Ramadas K, Fayette JM, Thomas G, Thara S, Sankaranarayanan R	2011	0
449	Socio-economic inequalities in cause-specific mortality: A 16-year follow-up study	Tjepkema M, Wilkins R, Long A	2013	0
450	Socio-economic inequalities in mortality persist into old age in New Zealand: Study of all 65 years plus, 2001-04	Jatrana S, Blakely T	2014	0
451	Socio-economic mortality inequalities in Lithuania during 2001-2009: The record linkage study	Kalediene R, Prochorskas R, Sauliune S	2015	0
452	Socio-economic position overall and cause-specific mortality in an Italian rural population	Vescio MF, Smith GD, Giampaoli S, Group MR	2003	0
453	Socio-economic predictors of mortality among diabetic people	Forssas E, Manderbacka K, Arffman M, Keskimaki I	2012	0
454	Socio?economic inequalities in mortality for Asian people: New Zealand Census?Mortality Study, 1996–2004	Jatrana S, Dayal S, Richardson K, Blakely T	2018	0
455	Sociodemographic mortality differences among the oldest old in Finland	Martelin T, Koskinen S, Valkonen T	1998	0
456	Sociodemographics, self-rated health, and mortality in the US	Franks P, Gold MR, Fiscella K	2003	0
457	Socioeconomic Indicators and Mortality from Coronary Heart Disease and Cancer: A 22-Year Follow-Up of Middle-Aged Men	Bucher HC, Ragland DR	1995	0
458	Socioeconomic Inequalities in Mortality After Age 67: The Contribution of Psychological Factors	Veenstra, M. and L?â??set, G. K. and Daatl and , S. O.	2021	0
459	Socioeconomic Inequality in mortality using 12-year follow-up data from nationally representative surveys in South Korea	Khang YH, Kim HR	2016	0
460	Socioeconomic Variation in the Magnitude of the Association between Self-Rated Health and Mortality	Regidor E, Guallar-Castillon P, Gutierrez-Fisac JL, Banegas JR, Rodriguez-Artalejo F	2010	0
461	Socioeconomic and Behavioral Determinants of Mortality in Posttransition Russia: A Prospective Population Study	Perlman F, Bobak M	2008	0
462	Socioeconomic and behavioral risk factors for mortality in a national 19-year prospective study of US adults	Lantz PM, Golberstein E, House JS, Morenoff J	2010	0
463	Socioeconomic and behavioral risk factors for mortality: Do risk factors observed after spinal cord injury parallel those from the general USA population	Krause JS, Saunders LL	2012	0
464	Socioeconomic conditions, health and mortality from birth to adulthood, Alghero 1866-1925	Breschi M, Fornasin A, Manfredini M, Mazzoni S, Pozzi L	2011	0
465	Socioeconomic determinants of mortality in two Canadian provinces: Multilevel modelling and neighborhood context.	Roos LL, Magoon J, Gupta S, Chateau D, Veugelers PJ	2004	0
466	Socioeconomic differences in mortality among 27 million economically active Germans: A cross-sectional analysis of the German Pension Fund data	Grigoriev P, Scholz R, Shkolnikov VM	2019	0
467	Socioeconomic differentials in mortality among the oldest old in China	Zhu HY, Xie Y	2007	0
468	Socioeconomic differentials in mortality in Finland and the United States: The role of education and income	Elo IT, Martikainen P, Smith KP	2006	0
469	Socioeconomic disparity in adult mortality in India: estimations using the orphanhood method	Saikia N, Bora JK, Luy M	2019	0
470	Socioeconomic factors and all cause and cause-specific mortality among older people in Latin America, India, and China: A population-based cohort study	Ferri CP, Acosta D, Guerra M, Huang Y, Llibre-Rodriguez JJ, Salas A, et al	2012	1
471	Socioeconomic factors and mortality in patients with atrial fibrillation—a cohort study in Swedish primary care	Wandell P, Carlsson AC, Gasevic D, Holzmann MJ, Arnlov J, Sundquist J, et al	2018	0
472	Socioeconomic factors, health behaviors, and mortality. results from a nationally representative prospective study of US adults	Lantz PM, House JS, Lepkowski JM, Williams DR, Mero RP, Chen J	1998	0
473	Socioeconomic gradient in old age mortality in Wuhan, China	Liang J, McCarthy JF, Jain A, Krause N, Bennett JM, Gu S	2000	1
474	Socioeconomic indicators in epidemiologic research: A practical example from the LIFEPATH study	d'Errico A, Ricceri F, Stringhini S, Carmeli C, Kivimaki M, Bartley M, et al	2017	0
475	Socioeconomic inequalities across life and premature mortality from 1971 to 2016: findings from three British birth cohorts born in 1946, 1958 and 1970	Fluharty, M. E. and Hardy, R. and Ploubidis, G. and Pongiglione, B. and Bann, D.	2021	0
476	Socioeconomic inequalities in adherence to inhaled maintenance medications and clinical prognosis of COPD	Tottenborg SS, Lange P, Johnsen SP, Nielsen H, Ingebrigtsen TS, Thomsen RW	2016	0
477	Socioeconomic inequalities in circulatory and all-cause mortality after retirement: The impact of mid-life income and old-age pension. Evidence from the Uppsala Birth Cohort Study	Fors S, Modin B, Koupil I, Vagero D	2012	0
478	Socioeconomic inequalities in life and health expectancies around official retirement age in 10 Western-European countries	Majer IM, Nusselder WJ, Mackenbach JP, Kunst AE	2011	0
479	Socioeconomic inequalities in mortality among elderly people in 11 European populations	Huisman M, Kunst AE, Andersen O, Bopp M, Borgan JK, Borrell C, et al	2004	0
480	Socioeconomic inequalities in mortality among women and among men: An international study	Mackenbach JP, Kunst AE, Groenhof F, Borgan JK, Costa G, Faggiano F, et al	1999	0
481	Socioeconomic inequalities in mortality and repeated measurement of explanatory risk factors in a 25 years follow-up	Skalicka V, Ringdal K, Witvliet MI	2015	0
482	Socioeconomic inequalities in old-age mortality: A comparison of Denmark and the USA	Hoffmann R	2011	0
483	Socioeconomic inequalities in premature mortality in Colombia, 1998-2007: The double burden of non-communicable diseases and injuries	Arroyave I, Burdorf A, Cardona D, Avendano M	2014	0
484	Socioeconomic inequality and mortality - a regional Danish cohort study	Ullits LR, Ejlskov L, Mortensen RN, Hansen SM, Kraemer SR, Vardinghus-Nielsen H, et al	2015	0
485	Socioeconomic mortality differentials in men and women according to own and spouse's characteristics in Finland	Martikainen P	1995	0
486	Socioeconomic mortality inequality in Korea: Mortality follow-up of the 1998 National Health and Nutrition Examination Survey (NHANES) data	Khang YH, Kim HR	2006	0
487	Socioeconomic position and excess mortality during the heat wave of 2003 in Barcelona	Borrell C, Mari-Dell'Olmo M, Rodriguez-Sanz M, Garcia-Olalla P, Cayla JA, Benach J, et al	2006	0
488	Socioeconomic position and premature mortality in the ausdiab cohort of australian adults	Bihan H, Backholer K, Peeters A, Stevenson CE, Shaw JE, Magliano DJ	2016	0
489	Socioeconomic position, treatment, and survival of non-Hodgkin lymphoma in Denmark-a nationwide study	Frederiksen BL, Dalton SO, Osler M, Steding-Jessen M, de Nully Brown P	2012	0
490	Socioeconomic position, type 2 diabetes and long-term risk of death	Dalsgaard EM, Skriver MV, Sandbaek A, Vestergaard M	2015	0
491	Socioeconomic status across the life course and all-cause and cause-specific mortality in Finland	Elo IT, Martikainen P, Myrskyla M	2014	0
492	Socioeconomic status and age: The effect of income sources and portfolios on US adult mortality	Krueger PM, Rogers RG, Hummer RA, LeClere FB, Huie SAB	2003	0
493	Socioeconomic status and mortality among the elderly: Findings from four US communities	Bassuk SS, Berkman LF, Amick BC, 3rd	2002	0
494	Socioeconomic status and mortality in Dutch elderly people: the Rotterdam study	Van Rossum C	2000	0
495	Socioeconomic status and mortality: Contribution of health care access and psychological distress among U.S. adults with diagnosed diabetes	Saydah SH, Imperatore G, Beckles GL	2013	0
496	Socioeconomic status and risk of cardiovascular disease in 20 low-income, middle-income, and high-income countries: the Prospective Urban Rural Epidemiologic (PURE) study	Rosengren A, Smyth A, Rangarajan S, Ramasundarahettige C, Bangdiwala SI, AlHabib KF, et al	2019	0
497	Socioeconomic status and survival among older adults with dementia and depression	Chen R, Hu Z, Wei L, Wilson K	2014	0
498	Socioeconomic status and the black-white mortality crossover	Sautter JM, Thomas PA, Dupre ME, George LK	2012	0
499	Socioeconomic status in relation to cardiovascular disease and cause-specific mortality: a comparison of Asian and Australasian populations in a pooled analysis	Woodward M, Peters SA, Batty GD, Ueshima H, Woo J, Giles GG, et al	2015	0
500	Socioeconomic status, race, and mortality A prospective cohort study	Signorello LB, Cohen SS, Williams DR, Munro HM, Hargreaves MK, Blot WJ	2014	0
501	Socioeconomic status, self-rated health, and mortality in a multiethnic sample of US adults	Suresh S, Sabanayagam C, Shankar A	2011	0
502	Socioeconomic status, smoking, and health: A test of competing theories of cumulative advantage	Pampel FC, Rogers RG	2004	1
503	Specifying the Effects of Religious Participation and Educational Attainment on Mortality Risk for U.S. Adults	Moulton BE, Sherkat DE	2012	0
504	Stratification and mortality - A comparison of education, class, status, and income	Torssander J, Erikson R	2010	0
505	Subjective social status and mortality: the English Longitudinal Study of Ageing	Demakakos P, Biddulph JP, de Oliveira C, Tsakos G, Marmot MG	2018	0
506	Subjective well-being as a predictor of all-cause mortality among middle-aged and elderly people living in an urban Japanese community: A seven-year prospective cohort study	Iwasa H, Kawaai C, Gondo Y, Inagaki H, Suzuki T	2006	1
507	Surprising SES gradients in mortality, health, and biomarkers in a Latin American population of adults	Rosero-Bixby L, Dow WH	2009	0
508	Survival Prognosis in Very Old Adults	Thinggaard M, McGue M, Jeune B, Osler M, Vaupel JW, Christensen K	2016	1
509	Survival in Breast Cancer: A Population-Based Study in Bangalore, India	Nandakumar A, Anantha N, Venugopal TC, Sankaranarayanan R, Thimmasetty K, Dhar M	1995	0
510	THE ASSOCIATION BETWEEN EDUCATIONAL ATTAINMENT AND MORTALITY: EXAMINING ABSOLUTE AND RELATIVE EFFECTS BY RACE/ETHNICITY	Brite, J.	2022	0
511	THE ASSOCIATION OF CHILDHOOD SOCIOECONOMIC CONDITIONS WITH HEALTHY LONGEVITY AT THE OLDEST-OLD AGES IN CHINA	Yi Z, Gu D, Land KC	2007	0
512	The Association between Education and Mortality for Adults with Intellectual Disability	Landes SD	2017	1
513	The Benefits of Educational Attainment for U.S. Adult Mortality: Are they Contingent on the Broader Environment?	Montez JK, Barnes K	2016	0
514	The Canadian census mortality follow-up study, 1991 through 2001	Wilkins R, Tjepkema M, Mustard C, Choini?¿re R	2008	0
515	The Contribution of National Disparities to International Differences in Mortality Between the United States and 7 European Countries	van Hedel K, Avendano M, Berkman LF, Bopp M, Deboosere P, Lundberg O, et al	2015	0
516	The Contribution of Weight Status to Black-White Differences in Mortality	Elo IT, Mehta N, Preston S	2017	0
517	The Economic Value of Education for Longer Lives and Reduced Disability	Krueger PM, Dehry IA, Chang VW	2019	0
518	The Effect of Schooling on Mortality: New Evidence From 50,000 Swedish Twins	Lundborg P, Lyttkens CH, Nystedt P	2016	0
519	The Effects of Allostatic Load on Racial/Ethnic Mortality Differences in the United States	Howard JT, Sparks PJ	2016	0
520	The Effects of Inter-generational Support on the Mortality of Older People in Rural China	Zhang W, Li S, Silverstein M	2005	0
521	The Gap Gets Bigger: Changes in Mortality and Life Expectancy, by Education, 1981-2000. Health Affairs. 2008; 27(2):350–60. [PubMed: 18332489]	Meara ER, Richards S, Cutler DM	2008	0
522	The Importance of Education for Middle- and Old-Age Mortality in Chile: Estimates From Panel Data Linked to Death Records	S and oval, M. H. and Turra, C. M. and Luz, L.	2022	0
523	The Increasing Disparity in Mortality Between Socioeconomic Groups in the United States	Pappas G, Queen S, Hadden W, Fisher G	1993	0
524	The Influence of Education and Apolipoprotein Ïµ 4 on Mortality in Community-Dwelling Elderly Men and Women	Appiah D, Baumgartner RN	2018	0
525	The Long Arm of Childhood: The Influence of Early-Life Social Conditions on Men's Mortality	Hayward MD, Gorman BK	2004	0
526	The Protective Effect of Marriage for Survival: A Review and Update	Rendall MS, Weden MM, Favreault MM, Waldron H	2011	0
527	The Schooling of Offspring and the Survival of Parents	Friedman EM, Mare RD	2014	0
528	The Significance of Education for Mortality Compression in the United States	Brown DC, Hayward MD, Montez JK, Hummer RA, Chiu CT, Hidajat MM	2012	0
529	The U-Shaped Association of Body Mass Index with Mortality: Influence of the Traits Height, Intelligence, and Education	Jorgensen TS, Osler M, Angquist LH, Zimmermann E, Christensen GT, Sorensen TI	2016	0
530	The association between grandparenthood and mortality	Christiansen SG	2014	0
531	The association between socioeconomic status and adult mortality in rural Kwazulu-Natal, South Africa	Nikoi CA, Odimegwu C	2013	0
532	The changing contribution of smoking to educational inequality in female mortality	Yu Y, Booth H	2014	0
533	The contribution of differences in adiposity to educational disparities in mortality in the United States	Vierboom YC	2017	0
534	The contribution of material, psychosocial, and behavioral factors in explaining educational and occupational mortality inequalities in a nationally representative sample of South Koreans: relative and absolute perspectives	Khang YH, Lynch JW, Yang S, Harper S, Yun SC, Jung-Choi K, et al	2009	0
535	The contributions of race, individual socioeconomic status, and Neighborhood socioeconomic context on the self-rated health trajectories and mortality of older adults	Yao L, Robert SA	2008	1
536	The effect of education on mortality among older Taiwanese and its pathways	Liu X, Hermalin AI, Chuang YL	1998	1
537	The effect of socioeconomic status on the survival of people receiving care for HIV infection in the United States	Cunningham WE, Hays RD, Duan N, Andersen R, Nakazono TT, Bozzette SA, et al	2005	0
538	The effect of socioeconomic status on three-year mortality after first-ever ischemic stroke in Nanjing, China	Zhou G, Liu X, Xu G, Liu X, Zhang R, Zhu W	2006	0
539	The effects of a psychosocial dimension of socioeconomic position on survival: occupational prestige and mortality among US working adults	Christ SL, Fleming LE, Lee DJ, Muntaner C, Muennig PA, Caban-Martinez AJ	2012	1
540	The effects of childhood, adulthood, and community socioeconomic status	Wen M, Gu D	2011	0
541	The effects of earlier income variation on mortality: An analysis of Norwegian register data	Baevre K, Kravdal O	2014	0
542	The effects of income, education and age on health	Kiuila O, Mieszkowski P	2007	0
543	The effects of socioeconomic status and health on transitions in living arrangements and mortality: a longitudinal analysis of elderly Finnish men and women from 1997 to 2002	Martikainen P, Nihtila E, Moustgaard H	2008	0
544	The health cost of living in a city: The case of France at the end of the 19th century	Kesztenbaum L, Rosenthal JL	2011	0
545	The hispanic paradox and predictors of mortality in an aging biethnic cohort of Mexican Americans and European Americans: The san antonio longitudinal study of aging	Espinoza SE, Jung I, Hazuda H	2013	1
546	The impact of educational status on 10-year (2004-2014) cardiovascular disease prognosis and all-cause mortality among acute coronary syndrome patients in the Greek acute coronary syndrome (GREECS) longitudinal study	Notara V, Panagiotakos DB, Kogias Y, Stravopodis P, Antonoulas A, Zombolos S, et al	2016	0
547	The impact of migration on adult mortality in rural South Africa: Do people migrate into rural areas to die?	Welaga P	2007	0
548	The impact of socioeconomic status and multimorbidity on mortality: A population-based cohort study	Lund Jensen N, Pedersen HS, Vestergaard M, Mercer SW, Glumer C, Prior A	2017	0
549	The increasing mortality advantage of the married: The role played by education	Kravdal ?ÿ, Grundy E, Keenan K	2018	0
550	The influence of SES on the mortality differential between adults with and without intellectual disability	Landes SD	2014	0
551	The influence of country of birth on mortality from all causes and cardiovascular disease in Sweden 1979-1993	Sundquist J, Johansson SE	1997	0
552	The interaction between stress and positive affect in predicting mortality	Okely JA, Weiss A, Gale CR	2017	0
553	The linear relationship between the Vulnerable Elders Survey-13 score and mortality in an Asian population of community-dwelling older persons	Wang J, Lin W, Chang LH	2018	0
554	The longevity legacy of world war II: The intersection of GI status and mortality	Hardy MA, Reyes AM	2016	0
555	The main causes of death contributing to absolute and relative socio-economic inequality in Italy	Alicandro G, Sebastiani G, Bertuccio P, Zengarini N, Costa G, La Vecchia C, et al	2018	0
556	The population attributable fraction of low education for mortality in South Korea with improvement in educational attainment and no improvement in mortality inequalities	Lim D, Kong KA, Lee HA, Lee WK, Park SH, Baik SJ, et al	2015	0
557	The predictive ability of self-assessed health for mortality in different educational groups	Huisman M, van Lenthe F, Mackenbach J	2007	0
558	The relationship and mechanism between education and functional health status transition among older persons in China	Chen H, Hu H	2018	0
559	The relationship between changes in employment status and mortality risk based on the Korea labor and income panel study (2003-2008)	Kim JM, Son NH, Park EC, Nam CM, Kim TH, Cho WH	2015	0
560	The relationship between educational level and mortality. The ReykjavÃ­k Study	Hardarson T, Gardarsdottir M, Gudmundsson KT, Thorgeirsson G, Sigvaldason H, Sigfusson N	2001	0
561	The role of gender in the association between self-rated health and mortality among older adults in Santiago, Chile: A cohort study	Moreno X, Albala C, Lera L, Sanchez H, Fuentes-Garcia A, Dangour AD	2017	1
562	The shape of inequality: Racial disparities in age-specific mortality	Stewart QT	2008	0
563	The socioeconomic position of employed women, risk factors and mortality	Heslop P, Smith GD, Macleod J, Hart C	2001	0
564	The widening gap in mortality by educational level in the Russian Federation, 1980-2001	Murphy M, Bobak M, Nicholson A, Rose R, Marmot M	2006	0
565	Time-varying social support and time to death in the cardiovascular health study	MacNeil-Vroomen J, Schulz R, Doyle M, Murphy TE, Ives DG, Monin JK	2018	1
566	To Flourish or Not: Positive Mental Health and All-Cause Mortality	Keyes CL, Simoes EJ	2012	1
567	Toward generation XL: Anthropometrics of longevity in late 20th-century United States	Sunder M	2005	0
568	Trends and differentials in adolescent and young adult mortality in the United States, 1950 through 1993	Singh GK, Yu SM	1996	0
569	Trends and group differences in the association between educational attainment and U.S. adult mortality: Implications for understanding education's causal influence	Hayward MD, Hummer RA, Sasson I	2015	0
570	Trends and socioeconomic disparities in all-cause mortality among adults with diagnosed diabetes by race/ethnicity: A population-based cohort study-USA, 1997-2015	Mercado, C. and Beckles, G. and Cheng, Y. and Bullard, K. M. and Saydah, S. and Gregg, E. and Imperatore, G.	2021	0
571	Trends in Alcohol-Related Mortality by Educational Attainment in the U.S., 2000Ã¢â‚¬â€œ2017	Vierboom, Y. C.	2020	0
572	Trends in Mortality Risk by Education Level and Cause of Death Among US White Women From 1986 to 2006	Montez JK, Zajacova A	2013	0
573	Trends in and determinants of mortality in the elderly population of Matlab, Bangladesh	Mostafa G, van Ginneken JK	2000	0
574	Trends in educational and occupational differentials in all-cause mortality in Austria between 1981/82 and 1991/92	Doblhammer G, Rau R, Kytir J	2005	0
575	Trends in educational inequalities in old age mortality in Norway 1961?2009: a prospective register based population study	Moe JO, Steingrimsdottir OA, Strand BH, Groholt EK, Naess O	2012	0
576	Trends in the educational gradient of mortality among US adults aged 45 to 84 years: Bringing regional context into the explanation	Montez JK, Berkman LF	2014	0
577	Trends in young-adult mortality between the 1990s and the 2000s in urban and non-urban areas in Belgium: THE role of a changing educational composition in overall mortality decline	De Grande H, Vandenheede H, Deboosere P	2014	0
578	Trust and all-cause mortality: a multilevel study of US General Social Survey data (1978–2010)	Giordano GN, Mewes J, Miething A	2019	0
579	Tuberculosis is associated with non-tuberculosis-related deaths among HIV/AIDS patients in Rio de Janeiro	Pacheco AG, Veloso VG, Nunes EP, Ribeiro S, Guimaraes MR, Lourenco MC, et al	2014	0
580	Twelve-year mortality in HIV-infected patients receiving antiretroviral therapy: The role of social vulnerability. The ANRS CO8 APROCO-COPILOTE cohort	Protopopescu C, Raffi F, Spire B, Hardel L, Michelet C, Cheneau C, et al	2015	0
581	US mortality by economic, demographic, and social characteristics: The National Longitudinal Mortality Study	Sorlie PD, Backlund E, Keller JB	1995	0
582	Unemployment and cause-specific mortality among the Belgian working-age population: The role of social context and gender	Vanthomme K, Gadeyne S	2019	0
583	Unusually strong association between education and mortality in young adults in a community with a high rate of injection-drug users	Regidor E, de la Fuente L, Calle ME, Navarro P, Dominguez V	2003	0
584	Urban Neighborhood Context and Mortality in Late Life	Wight RG, Cummings JR, Karlamangla AS, Aneshensel CS	2010	1
585	Urban-rural differences in the association between access to healthcare and health outcomes among older adults in China	Zhang X, Dupre ME, Qiu L, Zhou W, Zhao Y, Gu D	2017	0
586	Ventricular Hypertrophy and Cardiovascular Mortality in Hemodialysis Patients With Low Educational Level	Martin Rdos S, Martin LC, Franco RJ, Barretti P, Caramori JC, Castro JH, et al	2012	0
587	Verbal memory and search speed in early midlife are associated with mortality over 25 years’ follow-up, independently of health status and early life factors: a British birth cohort study	Davis D, Cooper R, Terrera GM, Hardy R, Richards M, Kuh D	2016	0
588	Wealth, race, and mortality	Bond SA, Krueger PM, Rogers RG, Hummer RA	2003	0
589	What symptoms of depression predict mortality in community-dwelling elders?	Blazer DG, Hybels CF	2004	0
590	What’s the difference? A gender perspective on understanding educational inequalities in all-cause and cause-specific mortality	van Hedel K, van Lenthe FJ, Oude Groeniger J, Mackenbach JP	2018	0
591	Which Aspects of Education Matter for Early Adult Mortality? Evidence from the High School and Beyond Cohort	Warren, J. R. and Muller, C. and Hummer, R. A. and Grodsky, E. and Humphries, M.	2020	0
592	Whites but Not Blacks Gain Life Expectancy from Social Contacts	Assari S	2017	1
593	Who is hurt by procyclical mortality?	Edwards R	2008	0
594	Why Is the Educational Gradient of Mortality Steeper for Men?	Montez JK, Hayward MD, Brown DC, Hummer RA	2009	0
595	Why are socioeconomic mortality differences smaller among women than among men?	Koskinen S, Martelin T	1994	0
596	Why are well-educated Muscovites more likely to survive? Understanding the biological pathways	Todd MA, Shkolnikov VM, Goldman N	2016	1
597	Widening educational disparities in all-cause mortality: An analysis of Austrian data with international comparisons	Schwarz F	2007	0
598	Widening educational disparities in premature death rates in twenty six states in the United States, 1993-2007	Ma J, Xu J, Anderson RN, Jemal A	2012	0
599	Widening of Socioeconomic Inequalities in U.S. Death Rates, 1993–2001	Jemal A, Ward E, Anderson RN, Murray T, Thun MJ	2008	0
600	Widening socioeconomic inequalities in mortality in six Western European countries	Mackenbach JP, Bos V, Andersen O, Cardano M, Costa G, Harding S, et al	2003	0
601	Widowhood and mortality risk of older people in rural China: do gender and living arrangement make a difference?	Liu H, Jiang Q, Feldman MW	2020	0
602	Work-family context and the longevity disadvantage of US women	Montez JK, Martikainen P, Remes H, Avendano M	2015	0
603	Young Adults, Mortality, and Employment	Davila EP, Christ SL, Caban-Martinez AJ, Lee DJ, Arheart KL, LeBlanc WG, et al	2010	0
